# Supplementary material for: Responsible research evaluation: integrating quality, leadership, and integrity in national systems. The case of Peru
Source: Front Res Metr Anal. 2026 Jun 8;11:1842222. doi: 10.3389/frma.2026.1842222 (PMC13283818; doi:10.3389/frma.2026.1842222)
Supplement: Supplementary file 1 [file Table_1.xlsx]

## Sheet: Global
							OBJ1: Evolución de producción							OBJ2: Calidad				OBJ3: Liderazgo científico		OBJ4: Integridad científica
N°	Scopus author id	ignorar	ID RENACYT	Investigador	Filiación CTI Vitae	Nivel RENACYT	2019	2020	2021	2022	2023	2024	Total	Q1	Q2	Q3	Q4	Corresponsalías	% Corresponsalías	Retractados
1	6503868164	6503868164	P0344711	PEÑATARO YORI PABLO	UNIVERSITY OF VIRGINIA	Investigador Distinguido	10	7	3	5	4	0	29	26	3	0	0	0	0	0
11044	6503889744	6503889744	P0086159	PRIALE ZEVALLOS RODRIGO ALFONSO	ESCUELA DE POSTGRADO GERENS S.A.	VII	0	0	1	0	0	0	1	1	0	0	0	0	0	0
2773	6503901398	6503901398	P0139654	MINAYA LEON PERCY LUIS	UNIVERSIDAD SEÑOR DE SIPAN S.A.C.	V	1	0	0	0	0	0	1	1	0	0	0	0	0	0
2801	6503955900	6503955900	P0012459	VIZCARDO CORNEJO MIGUEL ANGEL	UNIVERSIDAD NACIONAL DE SAN AGUSTÍN DE AREQUIPA	V	2	3	1	4	4	2	16	1	0	2	0	9	0.5625	0
2617	6503990545	6503990545	P0099912	GRANDA PAUCAR ARTURO ISAAC		IV	3	1	1	2	1	0	8	0	5	3	0	0	0	0
3724	6504084240	6504084240	P0001921	ZEGARRA MENDEZ EDUARDO ARIEL	GRUPO DE ANALISIS PARA EL DESARROLLO	V	0	2	1	2	0	1	6	4	0	0	0	0	0	0
922	6504131597	6504131597	P0050318	ARMIJOS CÁRDENAS ELISA NATALIA	INSTITUTO GEOFISICO DEL PERU	II	2	2	1	0	1	1	7	5	1	0	0	1	0.142857	0
10975	6504138485	6504138485	P0219489	MAYCA PEREZ JULIO ANDER		VII	1	0	0	0	0	0	1	0	0	0	0	1	1	0
1594	6504198196	6504198196	P0001951	GARCIA DE LA GUARDA RUTH HORTENSIA	UNIVERSIDAD NACIONAL MAYOR DE SAN MARCOS	III	0	1	2	1	0	1	5	3	1	1	0	0	0	0
2722	6504234642	6504234642	P0043777	ZOROGASTUA CRUZ PERCY ERNESTO	UNIVERSIDAD NACIONAL AGRARIA LA MOLINA	IV	3	1	0	1	1	1	7	2	0	2	3	0	0	0
9386	6504242725	6504242725	P0355455	VARGAS VERA RAMON MIGUEL		VII	0	1	1	0	1	3	6	0	0	3	1	3	0.5	0
2613	6504245167	6504245167	P0000226	GONZALES ORMEÑO PABLO GUILLERMO	UNIVERSIDAD NACIONAL TECNOLOGICA DE LIMA SUR 0 UNTELS	IV	0	0	0	1	0	0	1	0	1	0	0	1	1	0
2621	6504285560	6504285560	P0024889	YABAR LANDA ERICK		IV	2	0	0	0	1	1	4	0	2	1	1	2	0.5	0
10289	6504316293	6504316293	P0001273	ZAVALETA CALDERON ANTONIO ULICES	UNIVERSIDAD NACIONAL DE TRUJILLO	VII	0	0	1	0	0	0	1	1	0	0	0	0	0	0
1872	6504378162	6504378162	P0002206	MAMANI ZAPANA ENRIQUE WALTER	UNIVERSIDAD NACIONAL MAYOR DE SAN MARCOS	IV	0	2	0	0	0	0	2	0	0	0	1	0	0	0
6158	6504389634	6504389634	P0013462	UBILLUS NAMIHAS MARCO SAMUEL	INSTITUTO PERUANO DE ENERGIA NUCLEAR	VI	0	0	0	0	1	1	2	0	2	0	0	0	0	0
1500	6504431054	6504431054	P0003726	TAXA ROJAS LUIS MANUEL	UNIVERSIDAD DE SAN MARTIN DE PORRES	III	3	3	4	6	4	3	23	7	4	4	8	1	0.0434783	0
857	6504468227	6504468227	P0010125	FIESTAS SALDARRIAGA FABIAN ALEJANDRO	UNIVERSIDAD PERUANA DE CIENCIAS APLICADAS S.A.C.	II	1	2	1	3	1	0	8	2	1	2	3	1	0.125	0
2	6504576951	6504576951	P0020467	VILLAFUERTE CASTRILLON FRANCISCO CARLOS	UNIVERSIDAD PERUANA CAYETANO HEREDIA	Investigador Distinguido	5	11	12	11	3	3	45	28	15	1	0	5	0.111111	0
1814	6504581224	6504581224	P0034920	LEVANO GARCIA JULIO CESAR		IV	0	0	0	1	0	0	1	1	0	0	0	0	0	0
773	6504581319	6504581319	P0024664	GUILLEN PINTO ROSENDO DANIEL	UNIVERSIDAD PERUANA CAYETANO HEREDIA	II	5	3	5	3	3	0	19	3	0	4	0	1	0.0526316	0
2897	6504631667	6504631667	P0000176	VILCAHUAMAN CAJACURI LUIS ALBERTO	PONTIFICIA UNIVERSIDAD CATOLICA DEL PERU	V	1	1	0	0	0	1	3	1	0	0	0	0	0	0
1468	6504644898	6504644898	P0013501	DELGADO PAREDES GUILLERMO EDUARDO	UNIVERSIDAD NACIONAL PEDRO RUIZ GALLO	III	0	1	6	2	4	4	17	0	0	10	5	13	0.764706	0
10030	6504664403	6504664403	P0010628	JARA MORANTE ELIANA	UNIVERSIDAD NACIONAL MAYOR DE SAN MARCOS	VII	0	1	0	0	1	0	2	0	1	0	0	1	0.5	0
2124	6504684364	6504684364	P0004639	RIOS RUIZ WINSTON FRANZ	UNIVERSIDAD NACIONAL DE SAN MARTÍN	IV	2	2	0	1	1	6	12	4	2	4	0	8	0.666667	0
3214	6504691031	6504691031	P0001601	LUIZAR OBREGON CELINA	UNIVERSIDAD NACIONAL DE SAN ANTONIO ABAD DEL CUSCO	V	0	0	1	0	1	0	2	1	1	0	0	1	0.5	0
3	6504706173	6504706173	P0026310	MONTEAGUDO MENDOZA ABEL LORENZO	JARDÍN BOTÁNICO DE MISSOURI	Investigador Distinguido	8	3	4	5	7	5	32	32	0	0	0	0	0	0
953	6504708715	6504708715	P0029147	SUAREZ OGNIO LUIS ANTONIO NICOLAS		II	0	2	1	1	0	0	4	1	0	2	1	0	0	0
2220	6504783274	6504783274	P0054297	MATZUMURA KASANO JUAN PEDRO	UNIVERSIDAD NACIONAL MAYOR DE SAN MARCOS	IV	4	3	6	3	6	2	24	0	0	2	8	10	0.416667	0
1207	6504822053	6504822053	P0055083	WINKELRIED QUEZADA DIEGO MARTIN	UNIVERSIDAD DEL PACIFICO	III	2	1	3	3	1	0	10	7	3	0	0	6	0.6	0
3382	6505555836	6505555836	P0198947	ADUVIRE PATACA ERNESTO OSVALDO		V	0	0	0	0	0	0	0	0	0	0	0	0	0	0
4729	6505627887	6505627887	P0011185	OLCESE HUERTA MANUEL DANIEL	UNIVERSIDAD NACIONAL DE INGENIERIA UNI	VI	0	0	0	0	1	1	2	0	2	0	0	0	0	0
3217	6505691211	6505691211	P0095444	SEGURA PLASENCIA NILER MANUEL	UNIVERSIDAD PRIVADA ANTENOR ORREGO	V	0	0	2	7	1	2	12	1	0	0	10	0	0	0
7357	6505692478	6505692478	P0041914	LAURA HUANCA JULIO CESAR	UNIVERSIDAD NACIONAL DE JULIACA	VII	0	1	1	1	0	0	3	0	1	1	1	0	0	0
2582	6505734946	6505734946	P0003324	RUIZ MESIA WILFREDO	UNIVERSIDAD NACIONAL DE LA AMAZONIA PERUANA	IV	0	1	1	1	1	0	4	3	1	0	0	0	0	0
5574	6505778575	6505778575	P0374070	MUÑOZ ELGUERA ALDO		VI	1	0	0	0	0	0	1	0	1	0	0	1	1	0
1309	6505853902	6505853902	P0000087	GLORIO PAULET PATRICIA	UNIVERSIDAD NACIONAL AGRARIA LA MOLINA	III	2	3	4	2	1	1	13	7	3	2	1	2	0.153846	0
4	6505897165	6505897165	P0013804	MAITA MALPARTIDA HOLGER	UNIVERSIDAD PERUANA CAYETANO HEREDIA	Investigador Distinguido	5	3	2	4	0	2	16	14	1	1	0	1	0.0625	0
931	6505904981	6505904981	P0000242	RUIZ MESIA LASTENIA	UNIVERSIDAD NACIONAL DE LA AMAZONIA PERUANA	II	0	2	4	1	2	2	11	9	2	0	0	0	0	0
1214	6505922622	6505922622	P0017335	PUJADA BERMUDEZ BRAULIO RAFAEL	UNIVERSIDAD NACIONAL DE INGENIERIA UNI	III	0	3	0	1	1	0	5	0	2	0	2	3	0.6	0
713	6505932300	6505932300	P0094853	CAHUANA MACEDO GLADYS MARGOT	UNIVERSIDAD PABLO DE OLAVIDE0SEVILLA	II	0	1	3	3	2	1	10	8	2	0	0	1	0.1	0
1135	6506074790	6506074790	P0048944	CABANILLAS ZANNINI VICTOR RAFAEL	UNIVERSIDAD NACIONAL MAYOR DE SAN MARCOS	III	0	0	0	6	4	6	16	6	9	1	0	7	0.4375	0
10115	6506129298	6506129298	P0024832	GUABLOCHE ZUÑIGA ANGELICA MARIA		VII	1	0	0	1	1	2	5	2	1	0	2	0	0	0
2870	6506150175	6506150175	P0045553	TIMANA DE LA FLOR MARTIN ENRIQUE	PONTIFICIA UNIVERSIDAD CATOLICA DEL PERU	V	1	0	0	0	1	2	4	0	1	2	1	1	0.25	0
629	6506157165	6506157165	P0015055	PACHECO SALAZAR DAVID GREGORIO	UNIVERSIDAD NACIONAL DE SAN AGUSTIN	II	1	4	3	6	3	3	20	12	8	0	0	2	0.1	0
1729	6506177326	6506177326	P0002604	TANTALEAN VASQUEZ JUAN CARLOS	UNIVERSIDAD NACIONAL SAN LUIS GONZAGA DE ICA	IV	1	0	1	0	0	1	3	1	1	0	1	2	0.666667	0
4141	6506214948	6506214948	P0022150	POZO SUCLUPE EDWAR JOSE		V	0	1	0	0	0	0	1	1	0	0	0	0	0	0
2371	6506250160	6506250160	P0363419	LAVALLE SULLASI HENRY SOCRATES		IV	0	2	0	2	1	2	7	3	3	0	0	1	0.142857	0
750	6506261299	6506261299	P0004954	NAKAMATSU KUNIYOSHI JAVIER	PONTIFICIA UNIVERSIDAD CATOLICA DEL PERU	II	6	6	1	2	4	5	24	11	1	0	8	3	0.125	0
546	6506326440	6506326440	P0002391	LANDAURO SAENZ CARLOS VLADIMIR	UNIVERSIDAD NACIONAL MAYOR DE SAN MARCOS	I	5	2	5	4	1	1	18	5	5	2	4	2	0.111111	0
835	6506331998	6506331998	P0003364	LOAYZA MURO RAUL AUGUSTO	UNIVERSIDAD PERUANA CAYETANO HEREDIA	II	2	0	2	1	3	1	9	5	2	1	0	0	0	0
2118	6506362583	6506362583	P0012542	VALVERDE GUZMAN QUINO MARTIN		IV	2	0	0	0	1	0	3	1	0	1	1	0	0	0
6435	6506527159	6506527159	P0019396	DEFILIPPI ANGELDONIS ENZO FABRIZIO	UNIVERSIDAD DEL PACIFICO	VI	1	1	0	0	0	0	2	1	0	1	0	1	0.5	0
3187	6506535384	6506535384	P0000660	CHAMAN MEDINA MERCEDES ELIZABETH	UNIVERSIDAD NACIONAL DE TRUJILLO	V	0	1	0	0	0	1	2	0	0	0	2	0	0	0
2937	6506574819	6506574819	P0003204	TAFUR SOTELO JULIO CESAR	PONTIFICIA UNIVERSIDAD CATOLICA DEL PERU	V	5	0	3	3	3	8	22	0	0	0	5	0	0	0
811	6506596668	6506596668	P0004906	LORO RAMIREZ HECTOR RAUL	UNIVERSIDAD NACIONAL DE INGENIERIA UNI	II	1	2	1	3	2	1	10	2	0	0	4	2	0.2	0
5421	6506607842	6506607842	P0087686	STUCCHI PORTOCARRERO SANTIAGO MARTIN	HOSPITAL VÍCTOR LARCO HERRERA	VI	2	3	1	0	0	1	7	0	1	0	1	4	0.571429	0
3570	6506622858	6506622858	P0003098	RUBIN DE CELIS MASSA VERONICA ELIANA	UNIVERSIDAD RICARDO PALMA	V	0	0	0	1	1	2	4	1	0	2	1	0	0	0
4106	6506670332	6506670332	P0002037	GUEVARA GIL MARIA LUISA	UNIVERSIDAD DE SAN MARTIN DE PORRES	V	1	5	2	1	1	4	14	2	1	6	4	3	0.214286	0
3178	6506676856	6506676856	P0060027	CANAHUA LOZA HUGO BENITO	UNIVERSIDAD NACIONAL DE SAN AGUSTÍN DE AREQUIPA	V	0	0	0	2	0	0	2	0	0	1	1	1	0.5	0
6	6506680492	6506680492	P0003414	TEJEDO HUAMAN JUAN RIGOBERTO	UNIVERSIDAD NACIONAL TORIBIO RODRIGUEZ DE MENDOZA DE AMAZONAS	Investigador Distinguido	1	2	8	5	4	1	21	16	2	0	0	4	0.190476	0
7	6506696732	6506696732	P0000098	ZIMIC PERALTA MIRKO JUAN	UNIVERSIDAD PERUANA CAYETANO HEREDIA	Investigador Distinguido	13	13	11	11	8	7	63	39	10	7	6	15	0.238095	0
6250	6506708681	6506708681	P0199235	BURGOS CHAVEZ OTHONIEL ABELARDO	UNIVERSIDAD PRIVADA ANTENOR ORREGO	VI	0	0	0	0	1	0	1	0	0	0	1	0	0	0
878	6506769717	6506769717	P0031637	TUERO OCHOA ISKRA	UNIVERSIDAD PERUANA CAYETANO HEREDIA	II	1	1	2	0	0	0	4	4	0	0	0	0	0	0
2591	6506806153	6506806153	P0128735	MARIN HUACHACA NELIDA SIMONA	UNIVERSIDAD NACIONAL DE INGENIERIA UNI	IV	0	1	3	0	0	0	4	1	1	1	1	0	0	0
4181	6506842342	6506842342	P0047842	MUÑOZ BERROCAL MILTHON HONORIO	UNIVERSIDAD NACIONAL AGRARIA DE LA SELVA	V	0	0	0	0	0	0	0	0	0	0	0	0	0	0
1488	6506919454	6506919454	P0015778	ARCINIEGA ALEMAN ROMAN AUGUSTO	UNIVERSIDAD PERUANA DE CIENCIAS APLICADAS S.A.C.	III	6	6	5	2	2	0	21	3	4	1	0	2	0.0952381	0
3309	6506935413	6506935413	P0000254	CHIRINOS COLLANTES HUGO DAVID	UNIVERSIDAD NACIONAL DE INGENIERIA UNI	V	1	0	0	1	0	0	2	1	0	1	0	1	0.5	0
9	6506961445	6506961445	P0033670	PACHECO TANAKA DAVID ALFREDO	TECNALIA RESEARCH & INNOVATION	Investigador Distinguido	6	9	8	11	6	1	41	27	6	0	1	2	0.0487805	0
10	6507002166	6507002166	P0000086	PICASSO ESCOBAR GINO ITALO	UNIVERSIDAD NACIONAL DE INGENIERIA UNI	Investigador Distinguido	1	7	6	4	5	6	29	18	7	1	0	10	0.344828	0
2774	6507031521	6507031521	P0000083	SEGOVIA JUAREZ JOSE LUIS	UNIVERSIDAD NACIONAL DE INGENIERIA UNI	V	1	2	0	0	0	0	3	0	1	1	0	1	0.333333	0
1276	6507067494	6507067494	P0135776	PINILLOS ASHTON LUIS VICENTE	ONCOSALUD	III	1	1	3	1	1	0	7	2	2	2	1	1	0.142857	0
1990	6507075824	6507075824	P0001919	GUTARRA ESPINOZA ABEL AURELIO	UNIVERSIDAD NACIONAL DE INGENIERIA UNI	IV	0	2	0	1	0	1	4	1	3	0	0	0	0	0
10909	6507078198	6507078198	P0066817	RUIZ FRANCO OSCAR EMILIO	UNIVERSIDAD NACIONAL MAYOR DE SAN MARCOS	VII	0	1	1	2	1	0	5	0	0	1	1	0	0	0
11	6507100978	6507100978	P0012340	ROJAS MORENO ARTURO	UNIVERSIDAD DE INGENIERIA Y TECNOLOGIA	VI	7	7	1	5	0	0	20	0	0	2	1	7	0.35	0
2875	6507136918	6507136918	P0000026	IANNACONE DE LA FLOR GIAN CARLO	INSTITUTO DE MEDICINA LEGAL Y CIENCIAS FORENSES	V	1	0	1	1	0	0	3	1	1	1	0	2	0.666667	0
5191	6507155754	6507155754	P0086281	PINEDO GARCIA DANNY DAVID	UNIVERSIDAD NACIONAL MAYOR DE SAN MARCOS	VI	0	0	1	0	0	2	3	3	0	0	0	1	0.333333	0
1087	6507262712	6507262712	P0001558	CARBAJAL ARROYO LUZ AURORA	UNIVERSIDAD PERUANA CAYETANO HEREDIA	III	1	0	0	0	0	1	2	1	0	0	1	0	0	0
12	6507271457	6507271457	P0176435	MADURGA DIEZ SERGIO		Investigador Distinguido	5	5	9	4	3	2	28	19	3	4	0	8	0.285714	0
1883	6507303085	6507303085	P0014450	PAZ ALIAGA AZAEL	UNIVERSIDAD CONTINENTAL SOCIEDAD ANONIMA CERRADA	IV	0	0	1	0	0	0	1	0	0	0	1	0	0	0
2546	6507331873	6507331873	P0031385	BARREDA BOLAÑOS LUIS FERNANDO	INSTITUTO NACIONAL DE ENFERMEDADES NEOPLASICAS	IV	3	0	1	1	0	1	6	0	2	2	1	0	0	0
794	6507403481	6507403481	P0002317	VALQUI HAASE CHRISTIAN HOLGER	PONTIFICIA UNIVERSIDAD CATOLICA DEL PERU	II	2	2	1	0	3	3	11	6	5	0	0	4	0.363636	0
3264	6507416827	6507416827	P0050898	OCHOA VIGO KATTIA	UNIVERSIDAD NACIONAL DE BARRANCA	V	1	0	1	0	0	1	3	0	1	0	1	2	0.666667	0
854	6507471824	6507471824	P0226996	REXACH BENAVIDES JESÚS		II	1	0	0	2	2	1	6	6	0	0	0	3	0.5	0
1700	6507482563	6507482563	P0041801	PAZ SOLDAN PARLETTE VALERIE ANDREA	TULANE UNIVERSITY	Investigador Distinguido	9	10	9	8	16	4	56	42	11	0	0	15	0.267857	0
5230	6507503548	6507503548	P0028168	ALVAN AGUILAR DE CHU MIRIAM ADRIANA	INSTITUTO DE INVESTIGACIONES DE LA AMAZONIA PERUANA	VI	0	1	2	1	0	1	5	0	0	1	2	1	0.2	0
967	6507520954	6507520954	P0091426	ESCALANTE KANASHIRO RAFFO LUCIO JOAQUIN	INSTITUTO NACIONAL DE SALUD DEL NIñO	II	2	4	5	2	1	2	16	8	3	3	1	2	0.125	0
6456	6507541298	6507541298	P0014589	IZAGUIRRE PASQUEL VICTOR LUIS	UNIVERSIDAD NACIONAL MAYOR DE SAN MARCOS	VI	2	1	1	1	0	1	6	3	2	0	0	0	0	0
13	6507552905	6507552905	P0096008	PINARES PATIÑO CESAR SILVINO	UNIVERSIDAD NACIONAL MAYOR DE SAN MARCOS	Investigador Distinguido	3	3	5	3	1	2	17	7	7	2	1	2	0.117647	0
732	6507560431	6507560431	P0000016	SANTIANI ACOSTA ALEXEI VICENT	UNIVERSIDAD NACIONAL MAYOR DE SAN MARCOS	II	4	3	1	0	3	3	14	1	4	7	2	8	0.571429	0
3294	6507617258	6507617258	P0004219	LUDEÑA URQUIZO WILEY HERMILIO	UNIVERSIDAD NACIONAL DE INGENIERIA UNI	V	0	0	0	0	0	0	0	0	0	0	0	0	0	0
2316	6507620428	6507620428	P0012295	HUAMANTINCO ARAUJO ANA ASUNCION	UNIVERSIDAD NACIONAL MAYOR DE SAN MARCOS	IV	1	3	4	2	2	0	12	2	7	2	1	0	0	0
1475	6507620850	6507620850	P0000244	HERRERA VELIT ROSA PATRICIA	UNIVERSIDAD PERUANA CAYETANO HEREDIA	III	0	1	1	0	1	0	3	0	0	3	0	0	0	0
4521	6507642886	6507642886	P0001893	AYALA GALDOS DE VALENZUELA MARIA ESTELA	INSTITUTO TECNOLOGICO DE LA PRODUCCION	VI	0	1	0	0	1	0	2	0	0	2	0	0	0	0
11065	6507723861	6507723861	P0033708	PINTO PAZ MIRIAN ELIZABETH		VII	0	1	2	0	0	1	4	1	0	1	2	3	0.75	0
2213	6507730428	6507730428	P0086258	YAN QUIROZ EDGAR FERMIN		IV	2	0	2	2	1	7	14	0	0	3	7	3	0.214286	0
1366	6507772584	6507772584	P0002086	ANGULO CORNEJO JORGE REINALDO	UNIVERSIDAD NACIONAL MAYOR DE SAN MARCOS	III	0	0	0	0	2	1	3	1	0	0	2	2	0.666667	0
1804	6507776862	6507776862	P0187731	GUTIERREZ PAJARES JORGE LUIS		IV	0	3	0	0	0	0	3	1	2	0	0	1	0.333333	0
1939	6507793726	6507793726	P0270989	COAYLA TERAN EDSON ALBERTO	UNIVERSIDADE FEDERAL DA BAHIA 0 UFBA	IV	0	1	1	2	0	3	7	2	4	1	0	3	0.428571	0
10860	6507820521	6507820521	P0235860	ARBAYZA AVALOS YESSENIA KATHERIN	UNIVERSIDAD PRIVADA ANTENOR ORREGO	VII	0	0	0	7	1	2	10	1	0	0	9	0	0	0
901	6507873021	6507873021	P0043693	LINDQVIST0KREUZE SATU HANNELE	CENTRO INTERNACIONAL DE LA PAPA	II	1	5	5	1	2	4	18	14	2	1	0	6	0.333333	0
5009	6507873021	6507873021	P0064249	PORTAL VILLEGAS LETICIA HERMELINDA		VI	1	5	5	1	2	4	18	14	2	1	0	6	0.333333	0
2832	6507937015	6507937015	P0099300	ALEGRIA OLIVERA JUAN JOSE	UNIVERSIDAD NACIONAL AGRARIA LA MOLINA	V	2	1	0	0	0	0	3	0	2	1	0	0	0	0
3459	6507963127	6507963127	P0002937	ALVA HURTADO JORGE ELIAS DOMINGO	UNIVERSIDAD NACIONAL DE INGENIERIA UNI	V	1	0	0	1	3	2	7	0	0	0	2	1	0.142857	0
963	6507963621	6507963621	P0000091	VILLANUEVA SALAS JOSE ANTONIO	UNIVERSIDAD CATOLICA DE SANTA MARIA	II	0	1	3	2	5	7	18	3	7	4	0	1	0.0555556	0
4019	6507965254	6507965254	P0041323	PUERTAS MELENDEZ PABLO ELOY	ASOCIACION CENTRO DE INNOVACION CIENTIFICA AMAZONICA	V	0	1	0	0	1	2	4	3	0	0	0	0	0	0
6834	6507970716	6507970716	P0022803	PISCOYA SARA JULIA ROSA	UNIVERSIDAD NACIONAL MAYOR DE SAN MARCOS	VI	2	1	0	1	0	0	4	0	0	1	1	0	0	0
988	6507974583	6507974583	P0001880	PURCA CUICAPUSA SARA REGINA	INSTITUTO DEL MAR DEL PERU	II	1	0	0	2	1	2	6	3	1	1	0	0	0	0
915	6508007016	6508007016	P0002406	ZEBALLOS PATRON HORACIO	UNIVERSIDAD CATOLICA DE SANTA MARIA	II	3	0	1	1	2	0	7	1	3	3	0	1	0.142857	0
1482	6508024600	6508024600	P0194318	ZAVALA CISNEROS VIRGINIA	PONTIFICIA UNIVERSIDAD CATOLICA DEL PERU	III	4	5	2	3	3	2	19	9	3	1	2	14	0.736842	0
918	6508078300	6508078300	P0002280	MENDO AGUILAR JAIME HUMBERTO	UNIVERSIDAD NACIONAL AGRARIA LA MOLINA	II	3	2	2	3	3	1	14	11	1	0	0	0	0	0
10879	6508123170	6508123170	P0062509	PEQUEÑO SACO TATIANA ZARELLA	CENTRO DE CONSERVACIÓN, INVESTIGACIÓN Y MANEJO DE AREAS NATURALES	VII	0	0	1	0	0	1	2	2	0	0	0	0	0	0
738	6508190996	6508190996	P0010253	GUERRA GIRALDEZ CRISTINA	UNIVERSIDAD PERUANA CAYETANO HEREDIA	II	0	1	0	0	0	1	2	1	1	0	0	0	0	0
2387	6508217949	6508217949	P0333296	SIVERONI SALINAS IGOR ALEJANDRO	PONTIFICIA UNIVERSIDAD CATOLICA DEL PERU	IV	1	3	12	6	0	0	22	22	0	0	0	0	0	0
3563	6508224700	6508224700	P0015411	ZEBALLOS VELASQUEZ ELVIRA LETICIA	UNIVERSIDAD NACIONAL MAYOR DE SAN MARCOS	V	1	1	0	1	1	0	4	1	0	0	3	2	0.5	0
1726	6508249234	6508249234	P0019244	CARBONEL HUAMAN CARLOS AUGUSTO ANTONIO	UNIVERSIDAD NACIONAL MAYOR DE SAN MARCOS	IV	0	0	1	0	1	0	2	0	2	0	0	0	0	0
6450	6508274848	6508274848	P0001892	ALBRECHT RUIZ VICTOR MIGUEL	INSTITUTO TECNOLOGICO DE LA PRODUCCION	VI	0	0	2	0	2	0	4	1	1	1	0	0	0	0
672	6508326673	6508326673	P0010636	QUISPE MARCATOMA JUSTINIANO	UNIVERSIDAD NACIONAL MAYOR DE SAN MARCOS	II	3	2	2	3	1	1	12	3	4	2	2	0	0	0
4811	6602107286	6602107286	P0002230	BRACHO PEREZ JULIO CESAR	UNIVERSIDAD NACIONAL TECNOLOGICA DE LIMA SUR 0 UNTELS	VI	0	0	0	0	0	0	0	0	0	0	0	0	0	0
14	6602153922	6602153922	P0071764	ALAYO CHÁVEZ MARCO ISAÍAS		Investigador Distinguido	7	0	2	5	3	3	20	2	4	1	1	0	0	0
15	6602179335	6602179335	P0013797	LADD X BRENTON	UNIVERSIDAD CIENTIFICA DEL SUR S.A.C.	Investigador Distinguido	4	4	2	3	3	1	17	12	3	0	0	11	0.647059	0
16	6602194591	6602194591	P0010114	LESCANO GUEVARA ANDRES GUILLERMO	UNIVERSIDAD PERUANA CAYETANO HEREDIA	Investigador Distinguido	8	5	6	11	10	13	53	42	10	1	0	4	0.0754717	0
788	6602211958	6602211958	P0029817	BUSTAMANTE RUFINO ANA BEATRIZ	UNIVERSIDAD PERUANA CAYETANO HEREDIA	II	3	5	3	2	1	1	15	5	2	6	1	1	0.0666667	0
1544	6602352766	6602352766	P0020716	SHIMABUKU AZATO ROBERTO LUIS	UNIVERSIDAD NACIONAL MAYOR DE SAN MARCOS	III	1	3	2	0	1	1	8	1	2	2	0	3	0.375	0
17	6602360050	6602360050	P0016072	KREUZE ROCKSTRÖM JAN FREDERIK	CENTRO INTERNACIONAL DE LA PAPA	II	9	10	11	10	9	5	54	28	16	5	0	17	0.314815	0
686	6602371079	6602371079	P0049173	VILLENA SARMIENTO RITA	FEDERACION DENTAL INTERNACIONAL	II	2	2	3	1	2	1	11	6	4	0	0	0	0	0
6525	6602372889	6602372889	P0100231	ESPINOZA QUINTEROS IVAN ORLANDO	UNIVERSIDAD PERUANA CAYETANO HEREDIA	VI	1	0	0	0	1	0	2	1	0	0	1	1	0.5	0
18	6602404688	6602404688	P0010167	CURIOSO VILCHEZ WALTER HUMBERTO	UNIVERSIDAD CONTINENTAL SOCIEDAD ANONIMA CERRADA	Investigador Distinguido	1	9	9	3	6	4	32	11	10	3	5	10	0.3125	0
19	6602406993	6602406993	P0027737	TICONA CHAVEZ EDUARDO ROMULO	UNIVERSIDAD NACIONAL MAYOR DE SAN MARCOS	II	6	9	3	1	5	2	26	15	2	2	1	5	0.192308	0
4062	6602420632	6602420632	P0177847	FOSCA PASTOR CARLOS ABRAHAM		V	0	1	0	0	0	0	1	1	0	0	0	0	0	0
1528	6602433558	6602433558	P0003773	LAZO MANRIQUE FANNY ELIZABETH	UNIVERSIDAD NACIONAL MAYOR DE SAN MARCOS	III	1	1	0	1	3	0	6	5	0	1	0	0	0	0
20	6602494063	6602494063	P0001933	GAVIDIA CHUCAN CESAR MIGUEL	UNIVERSIDAD NACIONAL MAYOR DE SAN MARCOS	Investigador Distinguido	10	1	2	5	4	7	29	16	3	8	2	0	0	0
663	6602522563	6602522563	P0004868	KITAZONO SUGAHARA ANA AKEMI	UNIVERSIDAD NACIONAL AGRARIA LA MOLINA	II	0	0	2	0	1	1	4	1	1	2	0	4	1	0
21	6602640824	6602640824	P0318134	MARZAL REYNOLDS ALFONSO	UNIVERSIDAD DE EXTREMADURA (UEX)	Investigador Distinguido	4	11	8	8	7	10	48	36	4	0	1	12	0.25	0
9288	6602642017	6602642017	P0023502	MIRANDA SARA LILIANA RAQUEL		VII	0	1	0	2	0	0	3	1	0	1	0	0	0	0
781	6602654765	6602654765	P0000199	MARUENDA CASTILLO HELENA	PONTIFICIA UNIVERSIDAD CATOLICA DEL PERU	II	2	3	4	2	1	0	12	9	2	1	0	8	0.666667	0
1219	6602657300	6602657300	P0013406	TALLEDO CORONADO ARTURO FERNANDO	UNIVERSIDAD NACIONAL DE INGENIERIA UNI	III	2	3	0	1	1	0	7	0	2	1	1	1	0.142857	0
495	6602693575	6602693575	P0011685	VEGA DIENSTMAIER JOHANN MARTIN	UNIVERSIDAD PERUANA CAYETANO HEREDIA	I	3	3	6	7	5	8	32	13	4	2	3	8	0.25	0
3813	6602700947	6602700947	P0366629	CARRANZA UGARTE LUIS JULIAN MARTIN	UNIVERSIDAD DE SAN MARTIN DE PORRES	V	0	0	0	0	1	0	1	1	0	0	0	0	0	0
549	6602760256	6602760256	P0002123	SUN KOU MARIA DEL ROSARIO	PONTIFICIA UNIVERSIDAD CATOLICA DEL PERU	I	2	4	2	2	1	0	11	5	2	2	1	1	0.0909091	0
22	6602773545	6602773545	P0010173	RIVERA CHIRA MARIA CONCEPCION	UNIVERSIDAD PERUANA CAYETANO HEREDIA	Investigador Distinguido	4	2	3	2	1	0	12	11	0	0	1	1	0.0833333	0
1573	6602810895	6602810895	P0010494	SAETTONE OLSCHEWSKI ERICH ARTURO	UNIVERSIDAD DE LIMA	III	0	4	0	1	2	1	8	3	0	3	0	5	0.625	0
4413	6602813915	6602813915	P0002614	CARPIO DEZA EDWARD ARSENIO	UNIVERSIDAD NACIONAL DE INGENIERIA UNI	V	1	2	0	0	2	0	5	2	2	0	0	0	0	0
1653	6602826966	6602826966	P0055899	TIRADO HERRERA EMERITA ROSABEL	UNIVERSIDAD NACIONAL DE LA AMAZONIA PERUANA	III	2	3	0	2	0	0	7	3	0	0	2	0	0	0
1222	6602852487	6602852487	P0004093	LOZANO BARTRA WHUALKUER ENRIQUE	UNIVERSIDAD NACIONAL MAYOR DE SAN MARCOS	III	0	0	0	1	0	0	1	0	1	0	0	0	0	0
2132	6602867859	6602867859	P0052951	PASHANASI AMASIFUEN BETO	UNIVERSIDAD NACIONAL AUTONOMA DE ALTO AMAZONAS	IV	0	0	0	0	1	0	1	1	0	0	0	0	0	0
821	6603015733	6603015733	P0003201	COSIO CARAVASI ERIC GABRIEL	PONTIFICIA UNIVERSIDAD CATOLICA DEL PERU	II	1	2	6	4	3	9	25	23	2	0	0	2	0.08	0
1789	6603042812	6603042812	P0000247	MOSQUERA LEIVA LUIS ALBERTO	UNIVERSIDAD NACIONAL DE INGENIERIA UNI	IV	0	4	1	0	1	1	7	1	0	0	0	2	0.285714	0
1473	6603059419	6603059419	P0070249	DIAZ PLASENCIA JUAN ALBERTO	UNIVERSIDAD PRIVADA ANTENOR ORREGO, TRUJILLO	III	1	0	0	2	2	1	6	0	0	3	1	0	0	0
2285	6603084086	6603084086	P0001122	RUBIO MERCEDES OBIDIO ELISBAN	UNIVERSIDAD NACIONAL DE TRUJILLO	IV	0	1	0	1	2	2	6	1	4	0	1	0	0	0
2520	6603260247	6603260247	P0011852	RIVERA MEDINA JUAN FRANCISCO	INSTITUTO NACIONAL DE SALUD DEL NIñO	IV	0	1	1	0	0	1	3	3	0	0	0	0	0	0
23	6603269560	6603269560	P0229057	PEÑAS POZO MARÍA ELENA		Investigador Distinguido	4	9	8	6	4	4	35	28	2	0	0	10	0.285714	0
2886	6603335754	6603335754	P0003011	JIMENEZ DIAZ LUIS ALBERTO	UNIVERSIDAD NACIONAL AGRARIA LA MOLINA	V	0	1	0	1	1	3	6	0	2	2	1	0	0	0
924	6603440993	6603440993	P0001560	TAPIA ORMEÑO PEDRO MIGUEL	PROGRAMA NACIONAL DE INVESTIGACIÓN CIENTÍFICA Y ESTUDIOS AVANZADOS 0 PROCIENCIA	II	2	6	1	1	2	4	16	11	3	1	1	0	0	0
2315	6603447837	6603447837	P0001227	VEGAS NIÑO RODOLFO MOISÉS	UNIVERSIDAD NACIONAL DE TRUJILLO	IV	0	0	0	0	0	0	0	0	0	0	0	0	0	0
24	6603481066	6603481066	P0000073	YARLEQUE CHOCAS ARMANDO	UNIVERSIDAD NACIONAL MAYOR DE SAN MARCOS	Investigador Distinguido	3	1	0	1	4	0	9	7	0	2	0	0	0	0
25	6603503619	6603503619	P0020728	ZAVALAGA REYES CARLOS BRAXTZO PHIL	UNIVERSIDAD CIENTIFICA DEL SUR S.A.C.	Investigador Distinguido	2	2	4	3	3	4	18	8	4	4	2	9	0.5	0
5600	6603636922	6603636922	P0004859	GAMARRA CARRILLO JEFREY ANTONIO	UNIVERSIDAD NACIONAL DE SAN CRISTOBAL DH	VI	0	0	0	0	0	0	0	0	0	0	0	0	0	0
550	6603668091	6603668091	P0002983	ESTRADA LOPEZ WALTER FRANCISCO	UNIVERSIDAD NACIONAL DE INGENIERIA UNI	I	1	0	0	0	2	1	4	0	0	0	0	0	0	0
4158	6603761815	6603761815	P0001451	BEDREGAL SALAS PATRICIA SOCORRO	INSTITUTO PERUANO DE ENERGIA NUCLEAR	V	0	1	0	2	1	2	6	0	4	2	0	2	0.333333	0
1951	6603812575	6603812575	P0071929	ARIAS ARROYO GLADYS CONSTANZA	UNIVERSIDAD NACIONAL MAYOR DE SAN MARCOS	IV	0	0	1	0	0	0	1	0	0	0	0	0	0	0
1339	6603930769	6603930769	P0070022	SALAS ALVAREZ GUIDO EDGARD	UNIVERSIDAD NACIONAL DE SAN AGUSTÍN DE AREQUIPA	III	0	1	4	0	1	2	8	7	0	0	0	0	0	0
26	6701324095	6701324095	P0012750	LLANOS CUENTAS ELMER ALEJANDRO	UNIVERSIDAD PERUANA CAYETANO HEREDIA	Investigador Distinguido	8	15	13	15	11	9	71	57	7	2	1	4	0.056338	0
27	6701330606	6701330606	P0160571	KOSEK MARGARET	UNIVERSITY OF VIRGINIA	Investigador Distinguido	15	15	11	14	15	23	93	81	12	0	0	29	0.311828	0
1595	6701337905	6701337905	P0014432	BARRENA GURBILLON MIGUEL ANGEL	UNIVERSIDAD NACIONAL TORIBIO RODRIGUEZ DE MENDOZA DE AMAZONAS	III	1	5	2	4	0	2	14	7	3	2	2	1	0.0714286	0
6008	6701396103	6701396103	P0150477	ZAMBRANO FERNANDEZ MARCOS	UNIVERSIDAD NACIONAL DE BARRANCA	VI	0	0	0	0	0	0	0	0	0	0	0	0	0	0
28	6701454038	6701454038	P0012650	MIALHE MATONNIER ERIC LOUIS	INCABIOTEC	Investigador Distinguido	5	0	0	3	2	2	12	2	4	4	2	0	0	0
1461	6701718116	6701718116	P0060433	GUILLEN ONEEGLIO SONIA ELIZABETH	CENTRO MALLQUI	III	0	1	1	0	1	1	4	3	0	0	0	0	0	0
1239	6701724783	6701724783	P0003868	CHIRINOS CACERES JESUS	UNIVERSIDAD PERUANA CAYETANO HEREDIA	III	1	2	0	1	1	0	5	4	1	0	0	0	0	0
1353	6701768455	6701768455	P0001116	ROSALES THAM TERESA ESPERANZA	UNIVERSIDAD NACIONAL DE TRUJILLO	III	0	1	1	0	0	0	2	1	1	0	0	0	0	0
1170	6701804358	6701804358	P0000010	PONCE ALVAREZ SILVIA PATRICIA	UNIVERSIDAD DE LIMA	III	3	4	0	1	1	1	10	1	5	2	0	1	0.1	0
1267	7003304237	7003304237	P0010837	RABANAL MONTOYA ROLAND	PONTIFICIA UNIVERSIDAD CATOLICA DEL PERU	III	0	0	0	1	0	0	1	0	0	1	0	1	1	0
29	7003491920	7003491920	P0001666	CABEZAS SANCHEZ CESAR AUGUSTO	DIRECCION REGIONAL DE SALUD AYACUCHO	Investigador Distinguido	5	9	8	6	9	6	43	6	2	18	8	17	0.395349	0
1180	7003501564	7003501564	P0116818	GUEVARA MONCADA RUBÉN	PONTIFICIA UNIVERSIDAD CATOLICA DEL PERU	III	1	1	2	5	2	2	13	4	6	3	0	0	0	0
1437	7003502586	7003502586	P0012845	ROSAS LIZARRAGA BLANCA SILVIA	PONTIFICIA UNIVERSIDAD CATOLICA DEL PERU	III	1	1	1	1	2	0	6	5	0	0	0	0	0	0
3232	7003652045	7003652045	P0036433	VELASQUEZ VASQUEZ CARLOS CLAUDIO	INSTITUTO NACIONAL MATERNO PERINATAL	V	0	0	0	0	0	1	1	1	0	0	0	0	0	0
30	7003698445	7003698445	P0001989	TERASHIMA IWASHITA MARIA ANGELICA		Investigador Distinguido	3	0	2	0	2	1	8	3	2	1	2	1	0.125	0
1286	7003736902	7003736902	P0010429	SAUVAIN X MICHEL HENRI AUGUSTE	UNIVERSIDAD PERUANA CAYETANO HEREDIA	III	4	0	2	3	0	1	10	4	3	3	0	2	0.2	0
31	7003739685	7003739685	P0039097	CARCAMO CAVAGNARO CESAR PAUL EUGENIO	UNIVERSIDAD PERUANA CAYETANO HEREDIA	Investigador Distinguido	5	19	13	4	8	4	53	36	10	4	0	1	0.0188679	0
1258	7003776030	7003776030	P0052815	GONZALES ZUBIATE FERNANDO ALEXIS		III	0	4	2	1	3	0	10	3	2	0	4	5	0.5	0
2607	7003778249	7003778249	P0012378	VARGAS AUCCALLA TEOFILO	UNIVERSIDAD NACIONAL MAYOR DE SAN MARCOS	IV	1	2	1	0	3	2	9	1	1	2	0	3	0.333333	0
32	7003781867	7003781867	P0002989	GAGO MEDINA ALBERTO MARTIN	PONTIFICIA UNIVERSIDAD CATOLICA DEL PERU	Investigador Distinguido	54	56	49	43	76	56	334	252	65	5	1	1	0.00299401	0
33	7003817348	7003817348	P0000158	PACHECO TORRES VICTOR RAUL	UNIVERSIDAD NACIONAL MAYOR DE SAN MARCOS	Investigador Distinguido	4	6	12	5	4	8	39	7	9	20	3	10	0.25641	0
706	7003886770	7003886770	P0002394	TABOADA SOTOMAYOR MARIA DEL PILAR	UNIVERSIDADE ESTADUAL PAULISTA	II	7	11	19	14	13	11	75	47	18	4	1	33	0.44	0
34	7003890331	7003890331	P0016822	TURCQ . BRUNO JEAN RAYMOND		Investigador Distinguido	2	4	3	3	4	0	16	13	1	0	0	0	0	0
35	7003985772	7003985772	P0129976	MAYOR APARICIO PEDRO GINES		Investigador Distinguido	11	8	5	11	9	12	56	36	12	2	3	15	0.267857	1
1275	7004050038	7004050038	P0001031	QUEZADA ALVAREZ MEDARDO ALBERTO	UNIVERSIDAD NACIONAL DE TRUJILLO	III	0	0	1	2	4	3	10	1	5	3	0	0	0	0
6674	7004170571	7004170571	P0064993	CUEVA GUEVARA ELMER AUGUSTO	UNIVERSIDAD NACIONAL PEDRO RUIZ GALLO	VI	0	0	0	1	0	0	1	0	0	0	1	0	0	0
4124	7004214597	7004214597	P0002176	CISNEROS ZEVALLOS FAUSTO HUMBERTO	UNIVERSIDAD NACIONAL AGRARIA LA MOLINA	V	0	0	0	1	1	0	2	0	0	1	0	1	0.5	0
6181	7004225515	7004225515	P0016343	BONILLA RIVERA PABLO ENRIQUE	UNIVERSIDAD NACIONAL MAYOR DE SAN MARCOS	VI	0	0	0	0	1	0	1	0	1	0	0	0	0	0
37	7004245417	7004245417	P0010888	VASQUEZ RODRIGUEZ DESIDERIO AUGUSTO	PONTIFICIA UNIVERSIDAD CATOLICA DEL PERU	Investigador Distinguido	1	0	0	2	1	4	8	2	6	0	0	4	0.5	0
38	7004298472	7004298472	P0010082	CACERES LAZARO ABRAHAM GERMAN	UNIVERSIDAD NACIONAL MAYOR DE SAN MARCOS	Investigador Distinguido	2	3	3	0	0	1	9	6	1	2	0	0	0	0
2214	7004321553	7004321553	P0000109	SHADY SOLIS RUTH MARTHA	UNIVERSIDAD NACIONAL MAYOR DE SAN MARCOS	IV	0	0	2	1	1	1	5	4	0	0	0	0	0	0
39	7004578182	7004578182	P0030050	HERNANDEZ FIGUEROA HUGO ENRIQUE	FACULTAD DE INGENIERÍA ELÉCTRICA Y DE COMPUTACION DE LA UNICAMP	Investigador Distinguido	16	8	12	11	14	19	80	22	7	2	1	2	0.025	0
478	7004721725	7004721725	P0002721	CHAVEZ ORELLANA SANTOS HAYDEE	UNIVERSIDAD NACIONAL SAN LUIS GONZAGA DE ICA	I	0	0	1	10	11	1	23	4	12	4	3	0	0	0
40	7004765355	7004765355	P0042143	VALLEJOS SOLOGUREN CARLOS SANTIAGO	ONCOSALUD	Investigador Distinguido	3	0	2	2	0	0	7	4	1	2	0	1	0.142857	0
41	7005161300	7005161300	P0013623	CALDERON SANCHEZ MARITZA MERCEDES	UNIVERSIDAD PERUANA CAYETANO HEREDIA	Investigador Distinguido	2	3	4	3	3	2	17	15	1	1	0	0	0	0
42	7005194566	7005194566	P0012021	GUTIERREZ AGUILAR DIMITRI ALEXEY	INSTITUTO DEL MAR DEL PERU	Investigador Distinguido	11	3	12	7	3	2	38	36	2	0	0	0	0	0
43	7005241196	7005241196	P0031318	CANO MAMANI NILO FRANCISCO	UNIVERSIDADE FEDERAL DE SAO PAULO	Investigador Distinguido	5	9	2	8	5	9	38	9	25	4	0	19	0.5	0
1248	7005325589	7005325589	P0005168	PEREZ BARRERA WILLMER GERMAN	CENTRO INTERNACIONAL DE LA PAPA	III	2	3	0	3	3	3	14	7	6	0	0	7	0.5	0
44	7005328774	7005328774	P0021354	VASQUEZ MARTINEZ RODOLFO	ONG JARDIN BOTÁNICO DE MISSOURI	Investigador Distinguido	7	4	6	8	11	12	48	46	0	2	0	0	0	0
829	7005423697	7005423697	P0001918	FLORES MERINO SANTIAGO ELEODORO		II	2	2	2	0	3	1	10	5	2	0	1	1	0.1	0
45	7005426874	7005426874	P0000079	CAMPOS GUTIERREZ DAVID CARLOS	UNIVERSIDAD NACIONAL AGRARIA LA MOLINA	Investigador Distinguido	4	8	9	8	8	6	43	27	10	4	1	24	0.55814	0
693	7005500144	7005500144	P0003855	LEON BOCANGEL DE YOUNG BLANCA ROSA	UNIVERSIDAD NACIONAL MAYOR DE SAN MARCOS	II	4	3	3	1	0	4	15	6	2	5	2	2	0.133333	0
4097	7005765148	7005765148	P0002207	MALDONADO GARCIA HOLGER JELIMER	UNIVERSIDAD NACIONAL MAYOR DE SAN MARCOS	V	0	0	0	0	1	0	1	0	0	1	0	0	0	0
6336	7005772233	7005772233	P0026315	ROSALES BENITES DE FRANCO MARINA	SERVICIO NACIONAL DE AREAS NATURALES PROTEGIDAS POR EL ESTADO 0 SERNANP	VI	0	1	0	0	0	1	2	1	1	0	0	0	0	0
1083	7005788563	7005788563	P0213227	VALDIVIA HUARINGA JOSE MARTIN	GRADE	III	1	3	0	1	1	1	7	5	1	0	0	0	0	0
6109	7005855629	7005855629	P0024078	ALIAGA ZEGARRA ANTENOR SEGUNDO	UNIVERSIDAD NACIONAL DE PIURA	VI	0	2	1	0	0	1	4	1	0	0	3	0	0	0
802	7005861993	7005861993	P0318250	VILLENA PACHECO ARTURO EDUARDO	UNIVERSIDAD NACIONAL AUTÓNOMA ALTOANDINA DE TARMA	II	0	0	0	0	0	0	0	0	0	0	0	0	0	0
3532	7006090614	7006090614	P0003177	PASTOR SOPLIN SANTIAGO HILARION	UNIVERSIDAD CIENTIFICA DEL SUR S.A.C.	V	0	2	0	2	0	0	4	3	0	1	0	1	0.25	0
46	7006158450	7006158450	P0003285	ALARCON VILLAVERDE JORGE ODON	UNIVERSIDAD NACIONAL MAYOR DE SAN MARCOS	Investigador Distinguido	1	2	0	0	0	1	4	2	1	1	0	0	0	0
1683	7006216185	7006216185	P0001754	BOUCHON CORRALES MARILU	INSTITUTO DEL MAR DEL PERU	III	0	0	1	0	0	1	2	1	1	0	0	0	0	0
882	7006329567	7006329567	P0320602	DI GIULIO ANDREA		II	5	7	14	13	19	9	67	36	27	4	0	19	0.283582	0
481	7006345199	7006345199	P0000237	ALEGRE ORIHUELA JULIO CESAR	UNIVERSIDAD NACIONAL AGRARIA LA MOLINA	I	2	6	5	2	3	5	23	7	2	5	5	0	0	0
48	7006432473	7006432473	P0010688	LAMAS MÜLLER GERARDO AMADEO GUILLERMO	UNIVERSIDAD NACIONAL MAYOR DE SAN MARCOS	Investigador Distinguido	7	4	4	7	8	3	33	17	13	1	1	1	0.030303	0
3620	7006540279	7006540279	P0201057	MARQUEZ GERSON JOSE	UNIVERSIDAD TECNOLOGICA DEL PERU S.A.C. O UTP S.A.C.	V	3	2	0	0	5	3	13	0	2	2	2	6	0.461538	0
49	7006570730	7006570730	P0002025	SHEEN CORTAVARRIA PATRICIA	UNIVERSIDAD PERUANA CAYETANO HEREDIA	Investigador Distinguido	8	9	3	6	3	3	32	22	7	3	0	5	0.15625	0
863	7006587532	7006587532	P0201854	FLECK ZUAZO DAVID WILLIAM	ACATE AMAZON CONSERVACION	II	1	0	1	1	2	1	6	3	1	1	0	2	0.333333	0
4116	7006957879	7006957879	P0000125	PAREDES ANAYA MONICA YOLANDA		V	0	0	0	0	0	0	0	0	0	0	0	0	0	0
1271	7007037435	7007037435	P0049807	ORDOÑEZ RODRIGUEZ CESAR DOMINGO	UNIVERSIDAD NACIONAL DE SAN ANTONIO ABAD DEL CUSCO	III	0	2	2	1	0	0	5	0	0	3	2	0	0	0
50	7007038828	7007038828	P0002389	GONZALES RENGIFO GUSTAVO FRANCISCO	UNIVERSIDAD SAN IGNACIO DE LOYOLA S.A	Investigador Distinguido	7	15	15	8	9	10	64	32	14	3	6	11	0.171875	0
1520	7101635312	7101635312	P0002348	CABRERA CHAMPE RUFINO	UNIVERSIDAD PERUANA DE CIENCIAS APLICADAS S.A.C	III	0	1	3	0	2	1	7	0	0	5	2	4	0.571429	0
51	7101909859	7101909859	P0017193	CACERES PALACIOS CARLOS FERNANDO	UNIVERSIDAD PERUANA CAYETANO HEREDIA	Investigador Distinguido	7	7	13	11	11	9	58	45	4	3	0	3	0.0517241	0
3068	7102018683	7102018683	P0115293	CALDERON COCKBURN JULIO ABEL	UNIVERSIDAD NACIONAL MAYOR DE SAN MARCOS	V	3	0	2	2	2	0	9	2	2	4	0	3	0.333333	0
2517	7102169638	7102169638	P0003001	GUZMAN CORDOVA MARIBEL GIOVANA	PONTIFICIA UNIVERSIDAD CATOLICA DEL PERU	IV	0	0	2	6	8	5	21	2	3	1	1	8	0.380952	0
2382	7102267617	7102267617	P0353101	SHALIMOV OLEKSANDR (ALEXANDER)	INSTITUTO DE QUÍMICA ORGÁNICA DE LA ACADEMIA NACIONAL DE CIENCIAS DE UCRANIA	IV	0	1	0	1	1	7	10	8	0	1	1	0	0	0
1379	7102270882	7102270882	P0081575	MORALES LUNA DOMINGO ANTONIO	UNIVERSIDAD PERUANA DE CIENCIAS APLICADAS S.A.C	III	0	0	0	0	1	0	1	0	1	0	0	0	0	0
3684	7102308005	7102308005	P0019601	CABRERA NUÑEZ MARIA MANUELA	UNIVERSIDAD NACIONAL DE CAJAMARCA	V	0	0	0	0	1	0	1	0	1	0	0	0	0	0
497	7102416527	7102416527	P0000489	ORTIZ OBLITAS PEDRO LUIS	UNIVERSIDAD NACIONAL DE CAJAMARCA	I	2	2	6	3	2	1	16	5	2	6	3	2	0.125	0
3220	7102440881	7102440881	P0000814	GUERRERO PADILLA ANA MARLENE	UNIVERSIDAD NACIONAL DE TRUJILLO	V	0	0	0	0	0	0	0	0	0	0	0	0	0	0
52	7102552570	7102552570	P0236028	PAZ ROJAS JOSE LUIS	UNIVERSIDAD NACIONAL MAYOR DE SAN MARCOS	Investigador Distinguido	1	6	12	9	10	8	46	21	13	9	1	14	0.304348	0
53	7102863599	7102863599	P0056396	GIUSTI HUNDSKOPF MARIA MONICA	THE OHIO STATE UNIVERSITY 0 COLUMBUS, OH	Investigador Distinguido	8	9	9	5	6	7	44	36	5	1	0	23	0.522727	0
2102	7102961477	7102961477	P0002056	METZGER ALVAN ROGER JAVIER	UNIVERSIDAD NACIONAL DE INGENIERIA UNI	IV	0	1	1	0	1	0	3	0	0	3	0	0	0	0
1325	7102967793	7102967793	P0003331	RAMOS MAGUIÑA ERIC STEVE		III	1	2	0	0	1	0	4	4	0	0	0	0	0	0
891	7103004546	7103004546	P0041875	SANCHEZ RODRIGUEZ MORCILLO ISMAEL	UNIVERSIDAD DE PIURA	II	1	3	1	0	0	0	5	2	0	0	0	2	0.4	0
54	7103049316	7103049316	P0002038	FUJITA ALARCON RICARDO MIGUEL	UNIVERSIDAD DE SAN MARTIN DE PORRES	Investigador Distinguido	6	8	6	3	2	5	30	12	3	8	5	0	0	0
942	7103163220	7103163220	P0012364	MUÑOZ NEGRON DAVID FERNANDO	INSTITUTO TECNOLÓGICO AUTÓNOMO DE MÉXICO	II	1	0	0	1	3	1	6	1	0	0	0	4	0.666667	0
55	7103169783	7103169783	P0010204	GALLO LOPEZ ALIAGA CARLA MARIA	UNIVERSIDAD PERUANA CAYETANO HEREDIA	Investigador Distinguido	7	4	7	7	8	2	35	32	3	0	0	0	0	0
1950	7103358995	7103358995	P0020416	RUIZ MENDOZA ELOY FRANCISCO		IV	7	0	0	1	0	0	8	2	2	2	1	1	0.125	0
2417	7201401026	7201401026	P0000375	VARGAS VASQUEZ FRANKLIN ROGER	UNIVERSIDAD NACIONAL DE TRUJILLO	IV	0	0	0	1	2	0	3	0	0	0	3	2	0.666667	0
5455	7201497034	7201497034	P0001698	MIRANDA CUADROS MARIANELLA YOLANDA	INSTITUTO NACIONAL DE SALUD	VI	0	0	0	0	1	0	1	1	0	0	0	0	0	0
929	7201577911	7201577911	P0050974	TORRES RAMIREZ LUIS EDUARDO	INSTITUTO NACIONAL DE CIENCIAS NEUROLOGICAS	II	2	1	6	3	2	1	15	9	2	2	2	1	0.0666667	0
56	7201693727	7201693727	P0003935	GARCIA FUNEGRA PATRICIA JANNET	UNIVERSIDAD PERUANA CAYETANO HEREDIA	Investigador Distinguido	13	16	24	13	22	18	106	75	18	5	0	20	0.188679	0
2524	7201947465	7201947465	P0283117	DE JONG WILHELMUS	UNIVERSIDAD KIOTO	IV	7	2	8	7	5	1	30	17	3	0	0	5	0.166667	0
695	7201989239	7201989239	P0003433	PEÑA RODRIGUEZ VICTOR ANTONIO	UNIVERSIDAD NACIONAL MAYOR DE SAN MARCOS	II	1	1	2	1	0	1	6	2	2	1	0	2	0.333333	0
1655	7202565197	7202565197	P0010384	ELIAS GIORDANO DANTE ANGEL	PONTIFICIA UNIVERSIDAD CATOLICA DEL PERU	III	9	1	1	4	4	11	30	5	4	2	5	7	0.233333	0
6285	7202723572	7202723572	P0039260	MEDINA COLQUE ANGEL CESAR		VI	0	0	2	1	1	1	5	5	0	0	0	0	0	0
57	7202745629	7202745629	P0031242	SANCHEZ CALDERON SIXTO ENRIQUE	HOSPITAL NACIONAL DOS DE MAYO	Investigador Distinguido	7	8	4	8	3	6	36	25	10	1	0	0	0	0
1050	7202781095	7202781095	P0036109	RIVERA PORRAS MARCO ANTONIO	INSTITUTO GEOFISICO DEL PERU	III	1	1	1	3	3	2	11	11	0	0	0	2	0.181818	0
58	7203006167	7203006167	P0010378	RODRIGUEZ BRIONES GABRIEL HENDER	PONTIFICIA UNIVERSIDAD CATOLICA DEL PERU	Investigador Distinguido	4	2	2	3	5	5	21	10	8	2	0	19	0.904762	0
2265	7401676626	7401676626	P0018689	GARCIA ZUÑIGA FREDY FORTUNATO	UNIVERSIDAD NACIONAL DE SAN AGUSTIN	IV	0	0	0	1	1	1	3	2	1	0	0	0	0	0
482	7401734258	7401734258	P0001995	GOMEZ LEON MONICA MARCELA	UNIVERSIDAD NACIONAL DE INGENIERIA UNI	I	8	9	6	3	4	2	32	8	4	8	4	4	0.125	0
2565	7401952655	7401952655	P0003772	RODRIGUEZ QUISPE EDITH FANINCIA	UNIVERSIDAD NACIONAL MAYOR DE SAN MARCOS	IV	1	1	0	1	0	0	3	3	0	0	0	0	0	0
59	7402258304	7402258304	P0168326	MORRISON REED AMY CELESTE		Investigador Distinguido	10	6	5	6	16	1	44	39	3	0	0	8	0.181818	0
941	7402489598	7402489598	P0013740	JIMENEZ CHUNGA JUAN ATILIO	UNIVERSIDAD NACIONAL MAYOR DE SAN MARCOS	II	2	1	3	2	0	3	11	6	2	1	0	0	0	0
60	7402601230	7402601230	P0411683	YOUNG KENNETH ROBERT		Investigador Distinguido	10	9	3	5	4	4	35	28	4	0	0	5	0.142857	0
1487	7403074280	7403074280	P0030904	SANCHEZ RAMOS DE ROMERO FLOR INES	CENTRO DE ESTUDIOS E INVESTIGACIONES EN BIOLOGIA Y MEDICINA REPRODUCTIVA S.A.C. BIOMER SAC	III	2	5	0	1	0	2	10	7	3	0	0	0	0	0
1515	7403586023	7403586023	P0076159	MÜLLER CADENILLAS GIOVANNA BEATRÍZ	CENTRO INTERNACIONAL DE LA PAPA	III	0	0	3	0	1	0	4	2	1	1	0	0	0	0
6479	7404259480	7404259480	P0071045	RODRIGUEZ GARCIA MARIA ANTONIA	NORTHCENTRAL UNIVERSITY	VI	1	0	2	0	0	0	3	2	1	0	0	0	0	0
61	7404584673	7404584673	P0000072	GONZALEZ ZARIQUIEY ARMANDO EMILIANO	UNIVERSIDAD NACIONAL MAYOR DE SAN MARCOS	Investigador Distinguido	13	8	9	10	5	5	50	35	7	4	4	0	0	0
819	7405814264	7405814264	P0173312	KIM WANGDO	UNIVERSIDAD DE INGENIERIA Y TECNOLOGIA	II	0	1	0	1	4	2	8	2	4	0	0	5	0.625	0
2268	7801383939	7801383939	P0003806	MAURTUA TORRES DORA JESUS	UNIVERSIDAD PERUANA CAYETANO HEREDIA	IV	0	3	0	0	0	0	3	1	1	1	0	0	0	0
62	7801412833	7801412833	P0002185	DE ZELA MARTINEZ FRANCISCO ANTONIO	PONTIFICIA UNIVERSIDAD CATOLICA DEL PERU	Investigador Distinguido	6	3	1	4	4	3	21	9	6	2	0	14	0.666667	0
2559	7801431793	7801431793	P0095010	LARRABURE TORREALVA GLORIA TARCILA	UNIVERSIDAD NACIONAL MAYOR DE SAN MARCOS	IV	2	2	0	0	1	1	6	4	1	0	0	0	0	0
5979	7801466074	7801466074	P0051008	VOJVODIC HERNANDEZ IVAN MARTIN	UNIVERSIDAD DE SAN MARTIN DE PORRES	VI	0	3	0	2	0	2	7	0	0	0	4	2	0.285714	0
2375	7801467145	7801467145	P0010471	ALENCASTRE MIRANDA JORGE HERNAN	PONTIFICIA UNIVERSIDAD CATOLICA DEL PERU	IV	5	1	1	2	2	0	11	1	3	0	4	0	0	0
63	7801468635	7801468635	P0023519	BENITES VILCHEZ JULIO WILFREDO	UNIVERSIDAD ARTURO PRAT DEL ESTADO DE CHILE	Investigador Distinguido	5	2	5	3	2	2	19	11	5	3	0	11	0.578947	0
2523	7801471099	7801471099	P0102342	CHOQUE OLLACHICA JOHNNY	UNIVERSIDAD DE CANTABRIA	IV	3	2	1	1	0	1	8	4	1	0	0	0	0	0
728	7801477621	7801477621	P0000838	HILARIO VARGAS JULIO SANTOS	UNIVERSIDAD CATOLICA SANTO TORIBIO DE MOGROVEJO	II	4	4	12	4	3	1	28	3	4	9	7	2	0.0714286	0
1775	7801505779	7801505779	P0054995	REATEGUI DEL AGUILA KENETH	UNIVERSIDAD NACIONAL INTERCULTURAL DE LA AMAZONIA	IV	2	0	0	1	5	5	13	1	2	4	4	3	0.230769	0
754	7801659474	7801659474	P0002320	VALQUI HAASE THOMAS HOLGER	UNIVERSIDAD NACIONAL AGRARIA LA MOLINA	II	2	1	2	0	2	2	9	6	1	1	0	0	0	0
952	7801683797	7801683797	P0003110	SOSA SANDOVAL WILFREDO	UNIVERSIDAD NACIONAL DE INGENIERIA UNI	II	2	3	0	4	0	1	10	3	5	0	1	3	0.3	0
5770	8055091400	8055091400	P0013169	GONZALES GIL PATRICIA ELENA		VI	0	0	0	0	1	0	1	0	1	0	0	0	0	0
1187	8074848600	8074848600	P0002259	LA TORRE CUADROS MARIA DE LOS ANGELES	UNIVERSIDAD CIENTIFICA DEL SUR S.A.C.	III	1	1	1	4	3	2	12	8	2	2	0	2	0.166667	0
2201	8080024900	8080024900	P0013557	GUERRA GIRALDEZ DANIEL	UNIVERSIDAD PERUANA CAYETANO HEREDIA	IV	0	0	0	0	1	2	3	1	0	1	1	2	0.666667	0
64	8143418300	8143418300	P0003867	LOPEZ URBINA MARIA TERESA	UNIVERSIDAD NACIONAL MAYOR DE SAN MARCOS	Investigador Distinguido	6	3	3	3	1	1	17	9	5	1	2	0	0	0
3435	8148296400	8148296400	P0010379	FABIAN SALVADOR JULIO ANDRES	UNIVERSIDAD NACIONAL MAYOR DE SAN MARCOS	V	1	1	0	1	0	1	4	2	0	1	1	2	0.5	0
2624	8202407100	8202407100	P0010163	NEYRA VALDEZ LIDIO EDGAR	UNIVERSIDAD PERUANA CAYETANO HEREDIA	IV	2	4	2	1	3	0	12	4	2	5	1	2	0.166667	0
1168	8218125400	8218125400	P0055879	TUPA FERNANDEZ NESTOR	UNIVERSIDAD NACIONAL DE SAN AGUSTÍN DE AREQUIPA	III	0	0	4	4	3	1	12	11	0	0	0	0	0	0
1122	8219820300	8219820300	P0002350	YUCRA SEVILLANO SANDRA	UNIVERSIDAD CATOLICA DE SANTA MARIA	III	0	1	2	0	0	0	3	1	1	0	0	0	0	0
6171	8245432800	8245432800	P0023114	CUNO PARARI ALVARO ERNESTO	PRESIDENCIA DEL CONSEJO DE MINISTROS	VI	1	3	2	2	0	0	8	1	0	0	2	0	0	0
3732	8253420200	8253420200	P0153966	BEDRIÑANA ARONES MANFRED FRITZ	COES0SINAC	V	0	0	0	1	1	0	2	0	1	0	0	0	0	0
65	8260327100	8260327100	P0052101	CASANA SIFUENTES RODOLFO ALVAN	UNIVERSIDADE FEDERAL DO MARANHÃO (UFMA)	Investigador Distinguido	4	3	1	2	0	5	15	14	1	0	0	2	0.133333	0
903	8264314300	8264314300	P0039696	ESTEVAN ARREDONDO RENÉ	INSTITUTO GEOFISICO DEL PERU	II	4	2	2	0	2	1	11	5	3	0	1	1	0.0909091	0
3648	8272837600	8272837600	P0016553	REYES NAVARRO FELIPE AMERICO	UNIVERSIDAD NACIONAL MAYOR DE SAN MARCOS	V	0	0	1	1	1	0	3	0	0	1	0	0	0	0
487	8313318500	8313318500	P0001711	SOLARI ZERPA LELY DEL ROSARIO	INSTITUTO NACIONAL DE SALUD	I	4	6	5	9	2	1	27	10	0	16	0	9	0.333333	0
842	8317424900	8317424900	P0002327	ZAVALETA PESANTES AMPARO IRIS	UNIVERSIDAD NACIONAL MAYOR DE SAN MARCOS	II	4	3	4	4	3	1	19	7	4	4	2	1	0.0526316	0
894	8318536300	8318536300	P0037949	CHEEL HORNA JOSE CARLOS		II	1	2	5	5	6	1	20	10	4	6	0	13	0.65	0
66	8393504200	8393504200	P0049198	TAPIA BLACIDO DELIA RITA	UNIVERSIDADE DE SAO PAULO 0 RIBEIRAO PRETO USP	Investigador Distinguido	6	4	6	5	9	7	37	19	11	1	1	16	0.432432	0
67	8406621000	8406621000	P0083252	ARAUJO CASTILLO ROGER VLADIMIR	INSTITUTO NACIONAL DE SALUD	III	5	6	2	8	6	4	31	11	3	5	6	5	0.16129	0
3500	8411999600	8411999600	P0003399	PEREYRA RAVINEZ ORLANDO LUIS	UNIVERSIDAD NACIONAL DE INGENIERIA UNI	V	0	1	1	0	1	0	3	2	0	0	0	0	0	0
1212	8440660700	8440660700	P0001659	ARROSPIDE VELASCO NANCY	UNIVERSIDAD NACIONAL MAYOR DE SAN MARCOS	III	0	0	0	1	0	0	1	0	0	1	0	1	1	0
1580	8522988400	8522988400	P0012225	MONTES VILLANUEVA NILDA DORIS	UNIVERSIDAD CATOLICA SEDES SAPIENTIAE	III	0	0	1	0	1	1	3	2	1	0	0	0	0	0
1096	8548628500	8548628500	P0345134	PRADOS PEÑA MARÍA BELÉN	UNIVERSIDAD DE GRANADA	III	2	4	3	1	5	2	17	9	0	2	3	2	0.117647	0
1689	8559149500	8559149500	P0389439	BALLONA CHAMBERGO ROSALIA ANGELICA	INSTITUTO NACIONAL DE SALUD DEL NIñO	III	4	2	1	0	1	0	8	0	1	5	1	1	0.125	0
68	8560009000	8560009000	P0153305	MARTINEZ VILLALUENGA CRISTINA		Investigador Distinguido	7	11	9	14	10	16	67	51	3	2	0	20	0.298507	0
10027	8566838200	8566838200	P0000048	CARDENAS MINAYA OSCAR EFRAIN	INSTITUTO NACIONAL DE INNOVACION AGRARIA	VII	0	0	0	0	1	0	1	0	0	1	0	0	0	0
712	8576405000	8576405000	P0011100	NOEL JULIEN GEORGES ANDRE	UNIVERSIDAD DE INGENIERIA Y TECNOLOGIA	II	1	3	6	1	1	0	12	4	2	1	1	2	0.166667	0
1770	8586043700	8586043700	P0002986	FERNANDEZ DAVILA GONZALES VICTOR IVAN	PONTIFICIA UNIVERSIDAD CATÓLICA DEL PERÚ	IV	0	3	0	1	1	2	7	4	1	1	0	0	0	0
4407	8598535800	8598535800	P0016214	VILELA PROAÑO PABLO MARTIN	PONTIFICIA UNIVERSIDAD CATOLICA DEL PERU	V	0	0	0	1	0	1	2	0	2	0	0	1	0.5	0
3466	8620359400	8620359400	P0013931	AYALA AYALA LILIANA ELIZABETH	UNIVERSIDAD CIENTIFICA DEL SUR S.A.C.	V	1	0	0	0	0	4	5	2	0	0	0	4	0.8	0
1451	8628793000	8628793000	P0004823	TAMARIZ ORTIZ JESUS HUMBERTO	UNIVERSIDAD PERUANA CAYETANO HEREDIA	III	0	1	2	1	1	1	6	3	0	2	1	1	0.166667	0
1012	8629755400	8629755400	P0067344	GRANDEZ RIOS CESAR AUGUSTO	UNIVERSIDAD NACIONAL DE LA AMAZONIA PERUANA	III	0	0	1	0	1	0	2	1	0	1	0	0	0	0
6453	8630823700	8630823700	P0028720	GONZALES MOLFINO HUGO MAURICIO	UNIVERSIDAD RICARDO PALMA	VI	1	0	0	0	0	0	1	0	0	0	0	1	1	0
920	8632444100	8632444100	P0013535	CASAS ASTOS EVA CONSUELO	UNIVERSIDAD NACIONAL MAYOR DE SAN MARCOS	II	2	2	0	1	0	0	5	0	0	3	2	2	0.4	0
2394	8675640300	8675640300	P0016270	TARAZONA VASQUEZ FRANCISCO	UNIVERSIDAD DE INGENIERIA Y TECNOLOGIA	IV	2	1	0	0	1	2	6	3	0	1	0	2	0.333333	0
2002	8693671200	8693671200	P0020710	VILLOTA CERNA ELIZABETH ROXANA		IV	2	2	0	2	0	1	7	1	0	0	2	0	0	0
906	8739653900	8739653900	P0002127	RAMIREZ MESIAS RINA LASTENIA	UNIVERSIDAD NACIONAL MAYOR DE SAN MARCOS	II	0	2	3	3	6	1	15	4	3	5	2	4	0.266667	0
6379	8755503000	8755503000	P0297435	BEIER CHRISTINE MARIE	UNIVERSITY OF CALIFORNIA BERKELEY	VI	0	1	0	0	3	0	4	0	1	0	0	2	0.5	0
1249	8758266500	8758266500	P0068815	STEENKEN . ANDRE	UNIVERSIDAD NACIONAL JORGE BASADRE G.	III	1	0	0	2	0	0	3	0	1	1	0	2	0.666667	0
5404	8834511600	8834511600	P0024508	MESETH MACCHIAVELLO ENRIQUE	INSTITUTO NACIONAL DE INNOVACION AGRARIA	VI	0	0	0	0	0	1	1	1	0	0	0	0	0	0
1352	8843199100	8843199100	P0003217	JUAREZ SOTO HENRY SAUL	CENTRO INTERNACIONAL DE LA PAPA	III	2	1	0	1	1	1	6	2	3	0	0	0	0	0
10932	8850038300	8850038300	P0020712	NAKACHI MORIMOTO GRACIELA	UNIVERSIDAD NACIONAL MAYOR DE SAN MARCOS	VII	0	1	0	0	0	0	1	0	1	0	0	0	0	0
70	8853616100	8853616100	P0056807	CASAPIA MORALES WILFREDO MARTIN	UNIVERSIDAD NACIONAL DE LA AMAZONIA PERUANA	Investigador Distinguido	7	3	5	3	6	5	29	19	6	4	0	0	0	0
71	8859113900	8859113900	P0021475	ROSAS AGUIRRE ANGEL MARTIN	AGENCIA POR LA CALIDAD DE VIDA WALLONIE	VI	3	3	7	2	2	1	18	15	3	0	0	1	0.0555556	0
10587	8862992000	8862992000	P0019778	ORE NUÑEZ ELIZABETH CECILIA	UNIVERSIDAD CONTINENTAL SOCIEDAD ANONIMA CERRADA	VII	3	7	0	0	0	0	10	0	0	0	0	0	0	0
11244	8868543600	8868543600	P0022924	IPANAQUE CHERO ROBERT	UNIVERSIDAD NACIONAL DE PIURA	VII	1	3	6	2	8	4	24	0	10	5	5	9	0.375	0
1929	8877863500	8877863500	P0000258	MOSQUEIRA YAURI JESSICA	UNIVERSIDAD NACIONAL DE SAN AGUSTIN	IV	0	0	0	2	2	3	7	2	4	1	0	0	0	0
72	8878114100	8878114100	P0070532	SEGURA PAUCAR EDDY ROBERTO	UNIVERSIDAD CIENTIFICA DEL SUR S.A.C.	Investigador Distinguido	4	5	8	3	7	4	31	21	5	3	2	1	0.0322581	0
1287	8878114500	8878114500	P0018759	GANOZA GALLARDO CHRISTIAN ALEJANDRO	UNIVERSIDAD PERUANA CAYETANO HEREDIA	III	0	1	4	1	0	1	7	7	0	0	0	0	0	0
2869	8909302300	8909302300	P0042686	LA TORRE RIVEROS LYDA	UNIVERSIDAD NACIONAL DE SAN ANTONIO ABAD DEL CUSCO	V	1	0	0	0	2	0	3	2	1	0	0	1	0.333333	0
921	8909526700	8909526700	P0000157	ORJEDA FERNANDEZ MARIA GISELLA	UNIVERSIDAD NACIONAL MAYOR DE SAN MARCOS	II	0	1	0	1	2	0	4	3	1	0	0	3	0.75	0
1718	8957862500	8957862500	P0015485	CHAUCA CARHUAJULCA JOSE ANTONIO	UNIVERSIDAD PERUANA CAYETANO HEREDIA	IV	0	0	0	1	0	3	4	1	2	1	0	0	0	0
925	8961713500	8961713500	P0039701	MADDOX MADDOX DYLAN	THE FIELD MUSEUM OF CHICAGO	II	2	6	2	0	2	1	13	3	3	2	4	1	0.0769231	0
830	8963079200	8963079200	P0110926	CARDINALE VILLARREAL YUDITH	UNIVERSIDAD INTERNACIONAL DE VALENCIA (VIU)	II	5	11	20	8	6	8	58	17	4	4	1	11	0.189655	0
6352	8973351200	8973351200	P0003353	KATO ISHIZAWA GUSTAVO	UNIVERSIDAD PRIVADA DEL NORTE SAC	VI	0	0	0	0	0	0	0	0	0	0	0	0	0	0
2626	8977562600	8977562600	P0001347	MENDOZA HIDALGO PABLO ANTONIO	INSTITUTO PERUANO DE ENERGIA NUCLEAR	IV	0	0	1	0	0	1	2	0	1	0	1	0	0	0
944	8977563100	8977563100	P0002010	ALARCON CAVERO HUGO ARTURO	UNIVERSIDAD NACIONAL DE INGENIERIA UNI	II	7	4	3	2	4	5	25	15	4	4	2	5	0.2	0
1847	8981216900	8981216900	P0000345	CERONI GALLOSO MARIO	UNIVERSIDAD NACIONAL MAYOR DE SAN MARCOS	IV	0	3	1	0	0	0	4	2	1	1	0	0	0	0
2604	8983506200	8983506200	P0034005	PAREDES CABREL ALEJANDRO DANIEL	UNIVERSIDAD NACIONAL DE INGENIERIA UNI	IV	0	0	0	1	0	0	1	0	0	1	0	0	0	0
73	8987609300	8987609300	P0013603	PONCE SOTO LUIS ALBERTO	UNIVERSIDAD CATOLICA DE SANTA MARIA	Investigador Distinguido	2	0	0	1	1	2	6	2	2	2	0	1	0.166667	0
1454	9040676500	9040676500	P0002388	GONZALES ARIMBORGO CARLA JEANNINE	UNIVERSIDAD PERUANA CAYETANO HEREDIA	III	0	1	0	0	0	0	1	0	1	0	0	0	0	0
74	9041956900	9041956900	P0010021	GUIO CHUNGA HEINNER HILARIO	UNIVERSIDAD DE HUANUCO	Investigador Distinguido	4	5	5	6	2	5	27	14	5	4	2	11	0.407407	0
845	9042397100	9042397100	P0011945	RODRIGUEZ ARISMENDIZ RODOLFO	UNIVERSIDAD DE PIURA	II	0	2	1	2	4	4	13	6	3	1	0	0	0	0
714	9234257600	9234257600	P0012080	PACHECO OTALORA LUIS FERNANDO	UNIVERSIDAD ANDINA DEL CUSCO	II	0	0	0	0	1	5	6	0	6	0	0	2	0.333333	0
739	9243558600	9243558600	P0013114	SANTA CRUZ HIDALGO SANDRA CECILIA	PONTIFICIA UNIVERSIDAD CATOLICA DEL PERU	II	4	1	6	3	2	4	20	14	0	1	1	7	0.35	0
596	9244754800	9244754800	P0129796	PALACIOS FERNANDEZ DANIEL FRANCISCO	PONTIFICIA UNIVERSIDAD CATOLICA DEL PERU	II	1	3	2	0	4	3	13	0	8	3	0	1	0.0769231	0
75	9245779200	9245779200	P0039802	CARRE MATTHIEU	IRD0CNRS0SORBONNE UNIVERSITÉS, LABORATORIO LOCEAN	Investigador Distinguido	2	3	5	7	3	0	20	18	2	0	0	4	0.2	0
956	9249439700	9249439700	P0106385	SANCHEZ LIHON ARISTIDES JUVENAL	UNIVERSIDAD DE SAN MARTIN DE PORRES	II	0	1	0	1	0	1	3	0	2	1	0	0	0	0
1552	9337551900	9337551900	P0000196	HUANCA LOPEZ WILFREDO	UNIVERSIDAD NACIONAL MAYOR DE SAN MARCOS	III	0	2	0	0	0	0	2	1	0	1	0	0	0	0
890	9736151300	9736151300	P0017412	LEON EYZAGUIRRE FEDERICO RODOLFO	UNIVERSIDAD SAN IGNACIO DE LOYOLA S.A	II	1	0	2	0	2	2	7	3	3	1	0	6	0.857143	0
4619	9839951500	9839951500	P0011882	PASAPERA GONZALES JOSE JESUS	COMISION NACIONAL DE INVESTIGACION Y DESARROLLO AEROESPACIAL (CONIDA)	VI	2	0	2	0	0	3	7	1	2	0	1	0	0	0
76	9940048200	9940048200	P0002372	YAÑEZ FARFAN JAIME ANTONIO	UNIVERSIDAD INTERNACIONAL IBEROAMERICANA (UNINI)	Investigador Distinguido	1	4	8	28	18	16	75	45	19	8	0	42	0.56	1
632	10043686400	10043686400	P0112436	GARAY MALPARTIDA HUMBERTO MIGUEL	UNIVERSIDAD ANDINA DEL CUSCO	II	0	0	2	1	3	2	8	2	3	2	0	1	0.125	0
77	10642436900	10642436900	P0071711	MARCOS RAYMUNDO LUIS AUGUSTO	STATE UNIVERSITY OF NEW YORK AT STONY BROOK	Investigador Distinguido	12	5	7	11	8	3	46	30	11	3	1	12	0.26087	0
1123	10739207600	10739207600	P0170240	RAMIREZ BARRETO ELMER ANTONIO	UNIVERSIDAD PERUANA CAYETANO HEREDIA	III	1	2	0	0	0	1	4	0	3	0	1	2	0.5	0
2181	10840279400	10840279400	P0010388	LOZA MUNARRIZ REYNER FELIX	HOSPITAL CAYETANO HEREDIA	IV	1	0	1	1	2	3	8	3	1	1	1	3	0.375	0
1004	11141465000	11141465000	P0000062	SANTIAGO CONTRERAS JULIO CESAR	UNIVERSIDAD NACIONAL MAYOR DE SAN MARCOS	III	1	0	0	1	1	1	4	0	2	1	0	0	0	0
1150	11239346500	11239346500	P0021478	LLANOS ZAVALAGA LUIS FERNANDO	UNIVERSIDAD PERUANA CAYETANO HEREDIA	III	1	2	3	3	1	0	10	2	0	0	0	5	0.5	0
777	11239518600	11239518600	P0033982	CASADO PEÑA FANNY LYS	PONTIFICIA UNIVERSIDAD CATOLICA DEL PERU	II	1	3	6	6	6	3	25	10	2	0	1	10	0.4	0
860	11239632500	11239632500	P0036123	DE LEON DELGADO JOEL	UNIVERSIDAD DE SAN MARTIN DE PORRES	II	0	1	0	0	0	1	2	0	0	1	0	0	0	0
983	11240223600	11240223600	P0010491	HERRERA PAREDES DORA ISABEL		II	1	0	1	2	1	1	6	4	1	1	0	3	0.5	0
2506	11439365200	11439365200	P0046449	REMUZGO RUIZ CESAR MANUEL	UNIVERSIDADE DE SÃO PAULO 0INSTITUTO DE QUÍMICA0SÃO PAULO	IV	0	0	0	0	2	0	2	2	0	0	0	0	0	0
5975	11540198100	11540198100	P0060831	ARBAIZA FERMINI LYDIA AURORA	UNIVERSIDAD ESAN	VI	0	0	0	0	1	0	1	0	0	0	0	0	0	0
708	11840030900	11840030900	P0060910	MAURICIO VALENTIN FRANCO RAUL	UNIVERSIDAD NAC. FEDERICO VILLARREAL	II	1	9	5	7	4	11	37	2	14	18	3	1	0.027027	0
78	12240778200	12240778200	P0336161	GALLEGOS DE SAN VICENTE MIGUEL OMAR	UNIVERSIDAD CONTINENTAL SOCIEDAD ANONIMA CERRADA	Investigador Distinguido	1	6	8	40	26	12	93	18	19	30	21	19	0.204301	0
2493	12752856300	12752856300	P0119588	JARAMILLO BAANANTE RICARDO MIGUEL E	GRADE	IV	1	0	0	1	0	0	2	2	0	0	0	0	0	0
79	12760419700	12760419700	P0029286	GUERRERO ACEVEDO MARIA EUGENIA	UNIVERSIDAD NACIONAL MAYOR DE SAN MARCOS	Investigador Distinguido	5	11	6	13	12	9	56	9	19	18	8	7	0.125	0
80	12761096700	12761096700	P0004808	ALFARO SHIGUETO JOANNA OLGA GISSELLA	UNIVERSIDAD CIENTIFICA DEL SUR S.A.C.	Investigador Distinguido	9	14	20	17	11	11	82	52	12	6	7	19	0.231707	0
81	12761692600	12761692600	P0094680	CASTRILLON WATANABE EDUARDO ENRIQUE		Investigador Distinguido	3	2	1	1	0	4	11	9	2	0	0	0	0	0
1208	12779187500	12779187500	P0010078	QUINO SIFUENTES WILLI	INSTITUTO NACIONAL DE SALUD	III	2	5	1	4	2	2	16	6	2	4	3	6	0.375	0
872	12780350200	12780350200	P0106797	LENT WONG MARINO RICARDO	UNIVERSITY OF HOUSTON	II	9	10	9	6	7	7	48	7	3	0	2	31	0.645833	0
1354	12785210200	12785210200	P0014763	ROBLES HUAYNATE RIZAL ALCIDES	UNIVERSIDAD NACIONAL AGRARIA DE LA SELVA	III	1	0	1	0	1	2	5	2	0	2	0	0	0	0
1036	12788048600	12788048600	P0016074	GUTIERREZ REYNOSO DINA LIDA	INSTITUTO NACIONAL DE INNOVACION AGRARIA	III	2	2	2	1	2	1	10	3	1	4	2	1	0.1	0
2553	12788934600	12788934600	P0002967	CHIRINOS GARCIA LUIS RICARDO	PONTIFICIA UNIVERSIDAD CATOLICA DEL PERU	IV	3	1	0	2	0	1	7	1	1	0	0	0	0	0
1220	12793993700	12793993700	P0046967	CHAVERA CASTILLO ALFONSO ENRIQUE VICTOR	UNIVERSIDAD NACIONAL MAYOR DE SAN MARCOS	III	0	1	0	1	1	0	3	0	0	2	1	0	0	0
2487	12798304300	12798304300	P0011228	PADILLA MACHACA PEDRO MARTIN	UNIVERSIDAD NACIONAL MAYOR DE SAN MARCOS	IV	2	4	5	4	2	1	18	9	2	0	6	1	0.0555556	0
1782	12798424200	12798424200	P0001986	CANALES RAMOS MARCO ANTONIO	UNIVERSIDAD PERUANA CAYETANO HEREDIA	IV	1	1	1	0	0	0	3	1	1	1	0	0	0	0
2008	12799123000	12799123000	P0039010	PEREZ LEDA M.	UNIVERSIDAD DEL PACIFICO	IV	1	1	4	3	2	2	13	8	3	1	0	9	0.692308	0
2619	12801954800	12801954800	P0014753	MUSAYON OBLITAS FLOR YESENIA	UNIVERSIDAD PERUANA CAYETANO HEREDIA	IV	1	1	0	0	0	0	2	1	1	0	0	2	1	0
5826	12807645000	12807645000	P0011358	CUADROS VARGAS ALEX JESUS	UNIVERSIDAD CATOLICA SAN PABLO	VI	1	1	1	1	0	0	4	0	1	0	0	0	0	0
2451	12808803200	12808803200	P0234940	ARTIGAS MORALES WILEIDYS	UNIVERSIDAD CESAR VALLEJO S.A.C.	IV	0	1	1	3	4	4	13	2	2	5	4	1	0.0769231	0
83	13002911900	13002911900	P0003007	IANNACONE OLIVER JOSE ALBERTO	UNIVERSIDAD NAC. FEDERICO VILLARREAL	Investigador Distinguido	3	10	15	17	16	12	73	8	4	28	30	49	0.671233	0
696	13006131400	13006131400	P0020992	PINEDO CANCINO VIVIANA VANESSA	UNIVERSIDAD NACIONAL DE LA AMAZONIA PERUANA	II	0	2	2	1	1	1	7	4	2	1	0	1	0.142857	0
84	13006372400	13006372400	P0010710	GARCIA RIVERA VICTOR ANTHONY	CENTRE FOR OPTICS, PHOTONICS AND LASERS	Investigador Distinguido	1	2	2	8	10	9	32	16	8	1	0	3	0.09375	0
630	13106213000	13106213000	P0010015	RAMOS MUÑOZ WILLY CESAR	UNIVERSIDAD RICARDO PALMA	II	0	7	1	6	6	7	27	3	10	4	6	6	0.222222	0
968	13403666300	13403666300	P0016681	SALVATTECI MERINO FRANCO RENATO		II	3	0	3	3	1	0	10	9	0	1	0	3	0.3	0
2814	13403704700	13403704700	P0047631	ROJAS RUIZ JUAN CARLOS	UNIVERSIDAD NACIONAL DE TRUJILLO	V	0	0	0	1	3	0	4	0	0	0	4	1	0.25	0
6555	13612483400	13612483400	P0011324	PORTUGAL POMA CARLOS ENRIQUE	UNIVERSIDADE FEDERAL DE MATO GROSSO	VI	0	0	1	0	0	0	1	1	0	0	0	0	0	0
1270	14012790300	14012790300	P0021183	CASTILLO DIAZ MARIA ESTHER	UNIVERSIDAD PERUANA CAYETANO HEREDIA	III	4	1	0	1	4	1	11	9	2	0	0	0	0	0
3145	14023751900	14023751900	P0130122	ALVAREZ VIDIGAL EVELYN	UNIVERSIDAD CIENTIFICA DEL SUR S.A.C.	V	0	2	2	1	1	1	7	4	1	0	0	3	0.428571	0
11120	14025372700	14025372700	P0023342	DIAZ PIZAN MARIA ELENA	UNIVERSIDAD PERUANA CAYETANO HEREDIA	VII	0	0	0	1	0	0	1	0	1	0	0	0	0	0
3485	14037988700	14037988700	P0048490	RONDAN SANABRIA GERBY GIOVANNA	UNIVERSIDAD TECNOLOGICA DEL PERU S.A.C. O UTP S.A.C.	V	0	0	0	0	7	3	10	0	1	0	0	0	0	0
1259	14038742500	14038742500	P0011402	CASAS MOLLANO JUAN ARMANDO	UNIVERSIDAD DE MINNESOTA, ESTADOS UNIDOS	III	3	1	3	2	1	1	11	4	0	2	0	2	0.181818	0
85	14038746700	14038746700	P0001452	CHAPARRO AUZA JUAN CARLOS	INSTITUTO DE INVESTIGACION Y MUSEO DE BIODIVERSIDAD DEL PERU 0 MUSEO DE BIODIVERSIDAD DEL PERU	Investigador Distinguido	2	7	4	5	4	5	27	13	13	1	0	3	0.111111	0
1370	14044275100	14044275100	P0031120	TANTALEAN YNGA HENRY ALEXANDER	UNIVERSIDAD NACIONAL MAYOR DE SAN MARCOS	III	1	2	0	3	2	2	10	5	2	0	1	4	0.4	0
8620	14053767800	14053767800	P0005167	GUTIERREZ TITO EDWIN RUFFO	SERVICIO NACIONAL DE AREAS NATURALES PROTEGIDAS POR EL ESTADO 0 SERNANP	VII	0	0	0	0	1	4	5	5	0	0	0	0	0	0
86	14054095300	14054095300	P0010338	LAVARELLO MONTERO ROBERTO JANNIEL		I	3	4	5	7	8	16	43	6	4	0	0	4	0.0930233	0
749	14061457500	14061457500	P0052412	YAGUI MOSCOSO MARTIN JAVIER ALFREDO	UNIVERSIDAD NACIONAL MAYOR DE SAN MARCOS	II	1	1	5	2	1	2	12	2	0	2	3	3	0.25	0
655	14065457300	14065457300	P0002254	VILLENA CHAVEZ GRETTY KATHERINA	UNIVERSIDAD NACIONAL AGRARIA LA MOLINA	II	0	6	3	1	5	1	16	8	2	5	0	6	0.375	0
852	14066088600	14066088600	P0197819	LOAYZA LOZANO MIGUEL FIDENCIO	UNIVERSIDADE FEDERAL DE PERNAMBUCO (UFPE, RECIFE, BRASIL)	II	3	2	2	2	1	1	11	8	2	1	0	5	0.454545	0
1495	14068651400	14068651400	P0195752	LANKOWSKI ALEXANDER		III	1	1	1	0	1	5	9	8	1	0	0	2	0.222222	0
87	14070686100	14070686100	P0010079	PACHECO VELÁSQUEZ ALDO SANTIAGO	UNIVERSIDAD NACIONAL MAYOR DE SAN MARCOS	Investigador Distinguido	7	3	9	0	7	3	29	16	5	5	3	7	0.241379	0
849	14321234800	14321234800	P0000071	AREVALO GARDINI ENRIQUE	UNIVERSIDAD NACIONAL AUTONOMA DE ALTO AMAZONAS	II	2	1	3	6	4	5	21	13	2	4	2	2	0.0952381	0
88	14321305300	14321305300	P0024868	CORONEL HERRERA JORGE ENRIQUE	UNIVERSIDAD PERUANA CAYETANO HEREDIA	Investigador Distinguido	5	2	5	6	2	2	22	15	6	1	0	0	0	0
4128	14322770100	14322770100	P0000188	ZEVALLOS POLLITO PERCY AMILCAR	UNIV NACIONAL AMAZONICA DE MADRE DE DIOS	V	0	1	1	0	0	3	5	2	0	2	1	0	0	0
1766	14423944600	14423944600	P0160619	ASTETE PEREZ SAMUEL ENRIQUE	UNIVERSIDAD PERUANA DE CIENCIAS APLICADAS S.A.C.	IV	0	2	0	0	0	0	2	2	0	0	0	0	0	0
1380	14521383800	14521383800	P0193373	PEASE DREIBELBIS MARIA ANGELICA	PONTIFICIA UNIVERSIDAD CATOLICA DEL PERU	III	0	0	4	0	0	2	6	3	1	1	0	2	0.333333	0
6035	14623192500	14623192500	P0087062	RAMIREZ ATENCIO CLAUDIO WILLBERT		VI	0	1	2	0	0	2	5	1	2	0	0	0	0	0
938	14631254100	14631254100	P0073771	VIDAURRE ROJAS TATIANA	INEN DR EDUARDO CACERES GRAZIANI	II	2	5	2	3	5	8	25	9	10	2	3	0	0	0
2908	14631603200	14631603200	P0022280	CHAUCA SAAVEDRA MARIO BERNABE	UNIVERSIDAD RICARDO PALMA	V	5	13	15	5	3	2	43	1	0	5	1	6	0.139535	0
2711	14632855600	14632855600	P0010485	VARSI ROSPIGLIOSI ENRIQUE ANTONIO	UNIVERSIDAD DE LIMA	IV	2	2	3	3	4	4	18	0	0	7	10	10	0.555556	0
926	14831716100	14831716100	P0076202	SALAZAR LOSTAUNAU XIMENA	UNIVERSIDAD PERUANA CAYETANO HEREDIA	II	2	1	3	1	3	3	13	13	0	0	0	1	0.0769231	0
531	14832292400	14832292400	P0003838	ADAUI SICHERI VANESSA KARINA	UNIVERSIDAD PERUANA DE CIENCIAS APLICADAS S.A.C.	I	0	3	4	1	1	0	9	4	3	1	0	2	0.222222	0
89	14833763600	14833763600	P0001859	CHIRINOS GALLARDO ROSANA SONIA	UNIVERSIDAD NACIONAL AGRARIA LA MOLINA	Investigador Distinguido	3	7	7	7	8	4	36	24	8	2	1	8	0.222222	0
4988	15044828300	15044828300	P0051049	HURTADO ARESTEGUI ABDIAS NICANOR		VI	0	0	1	3	1	1	6	0	1	2	1	1	0.166667	0
6485	15048835800	15048835800	P0041382	SUCASAIRE MAMANI WILMER ALEXE	UNIVERSIDAD NACIONAL DE SAN AGUSTÍN DE AREQUIPA	VI	1	0	0	0	0	0	1	1	0	0	0	0	0	0
1477	15052588000	15052588000	P0205147	TORRES SLIMMING PAOLA ALEJANDRA	UNIVERSIDAD PERUANA DE CIENCIAS APLICADAS S.A.C	III	1	2	1	2	4	0	10	6	2	0	1	4	0.4	0
909	15052986300	15052986300	P0016712	CHUQUIYAURI HARO RAUL		II	2	1	2	2	0	0	7	6	0	0	0	0	0	0
800	15062555900	15062555900	P0019427	HURTADO GONZALES OSCAR PIETRO		II	1	2	4	7	3	5	22	14	6	1	0	7	0.318182	0
4095	15065440400	15065440400	P0010877	GUEVARA GIL JORGE ARMANDO	UNIVERSIDAD PARA EL DESARROLLO ANDINO (UDEA)	V	0	1	1	0	0	1	3	0	1	1	1	3	1	0
90	15077329600	15077329600	P0011929	PAPA QUIROZ ERIK ALEX	UNIVERSIDAD NACIONAL MAYOR DE SAN MARCOS	II	1	7	8	6	5	4	31	6	4	5	6	14	0.451613	0
861	15081886300	15081886300	P0015768	ZUTTA SALAZAR BRIAN ROY	UNIVERSITY OF CALIFORNIA LOS ANGELES	II	1	1	4	1	3	2	12	7	0	2	1	2	0.166667	0
3608	15727330500	15727330500	P0236160	COLLINS CAMONES JAIME ANTONIO	UNIVERSIDAD NAC. FEDERICO VILLARREAL	V	0	0	1	0	2	2	5	1	1	0	2	1	0.2	0
2926	15734534500	15734534500	P0003722	FREITAS ALVARADO LUIS ERNESTO	INSTITUTO DE INVESTIGACIONES DE LA AMAZONIA PERUANA	V	2	0	2	0	1	0	5	2	0	0	2	2	0.4	0
1003	15736842100	15736842100	P0023961	CARLOTTO CAILLAUX VICTOR SANTIAGO		II	1	1	1	1	3	1	8	4	3	0	0	1	0.125	0
8190	15737449500	15737449500	P0014953	SANDOVAL JUAREZ AIDE CLORINDA	INSTITUTO NACIONAL DE SALUD	VII	2	1	2	5	2	2	14	13	1	0	0	1	0.0714286	0
3877	15740257700	15740257700	P0017458	TAVARES CORREA CARLOS HENRIQUE	PONTIFICIA UNIVERSIDAD CATOLICA DEL PERU	V	0	1	0	0	0	0	1	0	0	0	0	0	0	0
762	15745022500	15745022500	P0003450	AYALA ARENAS JORGE SABINO	UNIVERSIDAD NACIONAL DE SAN AGUSTIN	II	4	5	2	6	5	8	30	6	20	4	0	4	0.133333	0
1799	15746303600	15746303600	P0000092	BERNABE ORTIZ JULIO CESAR	UNIVERSIDAD CATOLICA DE SANTA MARIA	IV	0	0	0	0	0	0	0	0	0	0	0	0	0	0
6421	15750919900	15750919900	P0041717	MEJIA GARCIA TELMO AGUSTIN	ASOCIACION CIVIL UNIVERSIDAD DE CIENCIAS Y HUMANIDADES UCH	VI	0	1	0	0	0	0	1	0	1	0	0	0	0	0
91	15753460500	15753460500	P0207155	DE HAAN STEFAN	CENTRO INTERNACIONAL DE LA PAPA	Investigador Distinguido	8	5	6	3	2	6	30	24	5	0	0	3	0.1	0
4911	15756478400	15756478400	P0014546	PANIZO GARCIA GONZALO	UNIVERSIDAD NACIONAL DE INGENIERIA UNI	VI	0	0	1	1	1	0	3	2	0	0	0	0	0	0
612	15756774700	15756774700	P0374834	CEACERO RUIZ CARLOS JUAN	UNIVERSIDAD PABLO DE OLAVIDE0SEVILLA	II	2	3	1	2	1	1	10	9	1	0	0	2	0.2	0
92	15758457800	15758457800	P0002135	TRONCOSO HEROS OMAR PAUL	PONTIFICIA UNIVERSIDAD CATOLICA DEL PERU	Investigador Distinguido	6	6	3	2	3	1	21	11	6	4	0	0	0	0
709	15760494200	15760494200	P0002084	LA ROSA TORO GOMEZ ADOLFO	UNIVERSIDAD NACIONAL DE INGENIERIA UNI	II	5	7	5	2	4	4	27	16	4	4	3	7	0.259259	0
2437	15765653400	15765653400	P0012276	NOLASCO CARDENAS OSCAR PATRICIO	UNIVERSIDAD NACIONAL FEDERICO VILLARREAL	IV	0	1	1	4	0	1	7	7	0	0	0	2	0.285714	0
93	15822705800	15822705800	P0072083	PERICH CAMPOS RISTO ALFREDO	HOSPITAL GUILLERMO ALMENARA	III	5	5	6	8	1	3	28	7	17	3	0	0	0	0
1266	15824235600	15824235600	P0025960	SOLIS SARMIENTO JULIO	UNIVERSIDAD NACIONAL MAYOR DE SAN MARCOS	III	0	0	0	0	0	0	0	0	0	0	0	0	0	0
869	15824954600	15824954600	P0011922	DEL CASTILLO TORRES DENNIS	INSTITUTO DE INVESTIGACIONES DE LA AMAZONIA PERUANA	II	6	7	5	3	4	3	28	13	2	3	4	0	0	0
1332	15831962000	15831962000	P0003260	GARCIA RAMOS YBOON VICTORIA	UNIVERSIDAD DEL PACIFICO	III	1	0	1	0	2	2	6	3	3	0	0	2	0.333333	0
4614	15832414600	15832414600	P0028894	LOSSIO CHAVEZ JORGE LUIS	PONTIFICIA UNIVERSIDAD CATOLICA DEL PERU	VI	0	0	1	0	1	1	3	0	1	1	0	2	0.666667	0
94	15838917800	15838917800	P0072820	ARECHE MEDINA CARLOS ALBERTO	UNIVERSIDAD DE CHILE	Investigador Distinguido	6	6	13	7	6	7	45	22	13	7	2	17	0.377778	0
1466	15838951600	15838951600	P0003347	CORONADO MATUTTI ALBERTO	UNIVERSIDAD NACIONAL TECNOLOGICA DE LIMA SUR 0 UNTELS	III	0	1	3	2	3	0	9	1	4	1	0	4	0.444444	0
748	15841784000	15841784000	P0040393	BLAS BLAS MAGALY MARLITZ		II	3	3	2	1	4	3	16	12	2	2	0	0	0	0
95	15842197600	15842197600	P0015030	QUISPE CHAVEZ ELEN CRISTINA	UNIVERSIDAD ARTURO PRAT DEL ESTADO DE CHILE	Investigador Distinguido	1	2	34	32	2	1	72	42	22	8	0	4	0.0555556	3
2605	15844905100	15844905100	P0010065	BARRIOS ARANIBAR DENNIS	UNIVERSIDAD CATOLICA SAN PABLO	IV	5	4	9	1	0	8	27	7	1	0	0	1	0.037037	0
4013	15847625400	15847625400	P0063153	ALCAZAR VALDIVIA MARIA LORENA DOREEN	GRADE	V	0	1	0	0	2	0	3	1	0	2	0	0	0	0
4126	15923970700	15923970700	P0052773	ROMERO VARGAS FREY FRANCISCO	UNIVERSIDAD NACIONAL DE SAN AGUSTIN	V	1	0	0	1	0	0	2	0	0	1	1	0	0	0
768	16021574400	16021574400	P0028167	PONCE ATENCIO YALMAR TEMISTOCLES	UNIVERSIDAD NACIONAL DE JULIACA	II	3	8	7	4	2	0	24	0	3	3	7	6	0.25	0
1511	16028086700	16028086700	P0034053	ALVA LOPEZ ISAAC EFRAIN	UNIVERSIDAD PERUANA CAYETANO HEREDIA	III	0	0	2	0	0	1	3	3	0	0	0	0	0	0
897	16030439200	16030439200	P0064446	BURGOS ZAPATA GABRIELA DEL PILAR		II	2	3	2	1	3	4	15	9	4	1	0	2	0.133333	0
2606	16040348200	16040348200	P0016043	SCIPION CASTILLO DANNY EDDY	INSTITUTO GEOFISICO DEL PERU	IV	1	1	3	1	3	8	17	6	6	0	1	1	0.0588235	0
928	16067365600	16067365600	P0051711	OJEDA LAZO ELIANA JANETTE	UNIVERSIDAD ANDINA DEL CUSCO	II	0	2	0	3	1	5	11	8	2	1	0	0	0	0
5825	16174222100	16174222100	P0013105	CALLUPE PEREZ ROCIO LILIANA		VI	0	1	0	1	0	0	2	0	0	0	1	0	0	0
1539	16176123700	16176123700	P0323686	ROMERO LEON DE BAIGORRIA CONSUELO CECILIA	UNIVERSIDAD NACIONAL AGRARIA LA MOLINA	III	0	1	0	0	0	0	1	0	1	0	0	0	0	0
1343	16202412600	16202412600	P0063473	HEIDER BETTINA	CENTRO INTERNACIONAL DE LA PAPA	III	1	3	3	2	0	2	11	9	1	0	0	3	0.272727	0
501	16203935100	16203935100	P0004572	RODRIGUEZ REYES JUAN CARLOS FABIAN	UNIVERSIDAD DE INGENIERIA Y TECNOLOGIA	I	3	3	5	6	3	0	20	10	4	2	0	15	0.75	0
96	16231086500	16231086500	P0038148	RECUENCO CABRERA SERGIO ELI	UNIVERSIDAD NACIONAL MAYOR DE SAN MARCOS	Investigador Distinguido	2	7	2	2	4	1	18	13	2	0	0	5	0.277778	0
1410	16234735100	16234735100	P0020810	QUISPE RICALDE MARIA ANTONIETA	UNIVERSIDAD NACIONAL DE SAN ANTONIO ABAD DEL CUSCO	III	2	0	2	0	1	0	5	3	1	0	1	3	0.6	0
2385	16245703200	16245703200	P0058204	MONGRUT MONTALVAN SAMUEL ARTURO	UNIVERSIDAD DEL PACIFICO	IV	1	0	4	2	2	2	11	3	4	0	3	4	0.363636	0
97	16303890300	16303890300	P0003242	GARCIA DAVILA CARMEN ROSA	INSTITUTO DE INVESTIGACIONES DE LA AMAZONIA PERUANA	Investigador Distinguido	7	7	5	7	2	4	32	19	5	5	1	1	0.03125	0
98	16305662100	16305662100	P0000043	SOLIS VELIZ JOSE LUIS	UNIVERSIDAD NACIONAL DE INGENIERIA UNI	Investigador Distinguido	7	6	3	4	3	3	26	9	3	8	2	1	0.0384615	0
2534	16308822000	16308822000	P0063750	HUANCO APAZA DANILA DIANA	UNIVERSIDAD NACIONAL JORGE BASADRE G.	IV	1	0	0	3	0	1	5	1	0	0	4	0	0	0
726	16315613200	16315613200	P0030168	FUENTES DELGADO SEGUNDO SAUL	CENTRO INTERNACIONAL DE LA PAPA	II	2	1	5	1	2	1	12	6	2	4	0	0	0	0
2223	16316001400	16316001400	P0013684	LEON HILARIO LUDWIN MISAEL	UNIVERSIDAD NACIONAL DE INGENIERIA UNI	IV	1	0	2	1	1	0	5	4	0	0	1	2	0.4	0
5503	16317142800	16317142800	P0013855	RODRIGUEZ ULLOA RICARDO AURELIO	INSTITUTO ANDINO DE SISTEMAS	VI	0	0	0	1	0	0	1	1	0	0	0	1	1	0
4072	16319992900	16319992900	P0000239	VASQUEZ CASTRO JAVIER ALBERTO	UNIVERSIDAD NACIONAL AGRARIA LA MOLINA	V	0	1	0	0	0	1	2	0	1	0	1	1	0.5	0
856	16401588300	16401588300	P0001676	FIESTAS SOLORZANO VICTOR EDGAR	INSTITUTO NACIONAL DE SALUD	II	2	1	2	5	2	0	12	3	7	2	0	1	0.0833333	0
895	16404204700	16404204700	P0003800	AQUINO YARIHUAMAN ROLANDO MARINO	UNIVERSIDAD NACIONAL MAYOR DE SAN MARCOS	II	1	0	1	2	1	0	5	2	0	3	0	2	0.4	0
599	16416980300	16416980300	P0388733	DE LA FUENTE VALENTÍN LUIS		II	1	0	6	6	3	4	20	5	8	0	2	2	0.1	0
645	16425672700	16425672700	P0010990	CHARCA MAMANI SAMUEL	UNIVERSIDAD DE INGENIERIA Y TECNOLOGIA	II	0	3	2	4	2	5	16	6	9	0	0	5	0.3125	0
9903	16480164000	16480164000	P0019593	FLORES GONZALEZ LEONARDO		VII	1	1	0	2	0	0	4	0	0	0	0	1	0.25	0
3254	16639397900	16639397900	P0024589	REYES SALAZAR JORGE DEMETRIO	UNIVERSIDAD DE PIURA	V	3	1	0	1	1	0	6	0	0	1	0	0	0	0
99	16642891600	16642891600	P0318232	FERNANDINO JUAN IGNACIO	UNIVERSIDAD NACIONAL DEL SANTA	Investigador Distinguido	4	4	5	3	5	3	24	21	2	0	1	12	0.5	0
100	16647021500	16647021500	P0022508	SALAS GISMONDI RODOLFO MARTIN	UNIVERSIDAD PERUANA CAYETANO HEREDIA	Investigador Distinguido	8	5	7	7	5	5	37	29	8	0	0	4	0.108108	0
4161	16683217100	16683217100	P0204008	LAMA VALDIVIA JAIME ENRIQUE	UNIVERSIDAD RICARDO PALMA	V	2	2	4	2	0	0	10	0	0	1	1	7	0.7	0
3036	16686787800	16686787800	P0385685	SUAREZ MEGNA YOANDRI		V	4	2	5	0	1	0	12	3	2	5	1	1	0.0833333	0
1551	16743657200	16743657200	P0037222	CORNEJO GERMER MELANIE GISELA		III	0	0	1	1	0	1	3	3	0	0	0	0	0	0
2593	17340340100	17340340100	P0003361	DE MENDIBURU DELGADO FELIPE	UNIVERSIDAD NACIONAL AGRARIA LA MOLINA	IV	2	1	0	1	0	1	5	4	1	0	0	0	0	0
101	17346379100	17346379100	P0010407	KAHHAT ABEDRABBO RAMZY FRANCIS		Investigador Distinguido	9	4	5	10	5	9	42	38	1	0	0	12	0.285714	0
1704	17433865300	17433865300	P0002869	DE LA CRUZ CASAÑO CELSO	PONTIFICIA UNIVERSIDAD CATOLICA DEL PERU	IV	1	1	2	1	2	3	10	3	0	1	0	1	0.1	0
6167	17635708800	17635708800	P0126806	MESTANZA MENDOZA MARILU	UNIVERSIDAD NACIONAL TORIBIO RODRIGUEZ DE MENDOZA DE AMAZONAS	VI	0	0	0	2	3	0	5	4	0	0	1	0	0	0
883	18036240500	18036240500	P0000017	VALDIVIA CUYA MARTHA ESTHER	UNIVERSIDAD NACIONAL MAYOR DE SAN MARCOS	II	3	2	1	1	1	1	9	3	5	1	0	5	0.555556	0
2070	18635632400	18635632400	P0004409	TUPAC VALDIVIA YVAN JESUS	UNIVERSIDAD CATOLICA SAN PABLO	IV	0	0	0	0	1	1	2	0	0	1	1	0	0	0
3996	19640288400	19640288400	P0011398	SANTIAGO AYALA YOLANDA SILVIA	UNIVERSIDAD NACIONAL MAYOR DE SAN MARCOS	V	0	0	1	0	0	0	1	0	0	1	0	0	0	0
4104	20434745900	20434745900	P0185351	REATEGUI PALOMINO KATYA CECILIA	UNIVERSIDAD CENTRAL DE VENEZUELA	V	0	0	1	0	0	1	2	0	0	1	1	1	0.5	0
102	20734091100	20734091100	P0003365	GAMBOA VILELA DIONICIA BAZILIZA		Investigador Distinguido	10	8	11	12	6	9	56	47	7	0	1	3	0.0535714	0
4746	20734924000	20734924000	P0002095	NAVARRO OVIEDO RONALD DEMETRIO	UNIVERSIDAD NACIONAL DE SAN AGUSTIN	VI	0	0	0	1	1	0	2	0	0	0	2	0	0	0
103	21833696700	21833696700	P0010647	CASTAÑEDA APHAN BENJAMIN	UNIVERSITY OF ROCHESTER, ROCHESTER, NY	Investigador Distinguido	8	9	21	12	25	10	85	17	7	8	1	11	0.129412	0
848	21934958500	21934958500	P0027869	REYES LOPEZ DANIEL LORENZO	INSTITUTO MILITAR DE ENGENHARIA	II	2	0	1	0	1	0	4	3	1	0	0	2	0.5	0
4170	22036229000	22036229000	P0000266	RAFAEL VALDIVIA GUILLERMO	INFINEON TECHNOLOGIES AG	V	2	3	0	0	0	0	5	0	1	0	1	2	0.4	0
622	22133366800	22133366800	P0016862	ALVARIÑO FLORES HAYDEE LORENA	UNIVERSIDAD NAC. FEDERICO VILLARREAL	II	1	4	4	7	9	5	30	3	1	11	15	0	0	0
5324	22137155400	22137155400	P0391851	ZEGARRA MONTES LUIS RAFAEL		VI	0	0	0	1	0	0	1	0	0	0	0	1	1	0
832	22233466400	22233466400	P0206381	VIZCARRA BENTOS TONY	UNIVERSIDAD NACIONAL DE LA AMAZONIA PERUANA	II	2	1	0	1	1	1	6	5	1	0	0	1	0.166667	0
6263	22433371000	22433371000	P0010064	PATIÑO ESCARCINA RAQUEL ESPERANZA	UNIVERSIDAD CATOLICA SAN PABLO	VI	3	1	3	2	1	1	11	2	0	1	0	0	0	0
1043	22834832700	22834832700	P0012279	HIDALGO DEL AGUILA MAX HENRY	UNIVERSIDAD NACIONAL MAYOR DE SAN MARCOS	III	3	3	3	3	0	0	12	9	1	2	0	0	0	0
2066	22837450000	22837450000	P0001275	ZAVALETA GUTIERREZ NILTHON EMERSON	UNIVERSIDAD NACIONAL DE TRUJILLO	IV	1	0	3	1	2	0	7	0	3	0	0	5	0.714286	0
3972	22942200300	22942200300	P0004029	SALMON MULANOVICH GABRIELA	PONTIFICIA UNIVERSIDAD CATOLICA DEL PERU 0 INTE	V	3	0	4	4	4	5	20	13	2	1	0	2	0.1	0
1195	22949700400	22949700400	P0013691	CHILE ANDRADE NANCY	UNIVERSIDAD PERUANA CAYETANO HEREDIA	III	1	0	0	2	0	4	7	4	1	2	0	1	0.142857	0
3231	22951968900	22951968900	P0000207	SANTILLANA VILLANUEVA NERY LUZ	UNIVERSIDAD NACIONAL DE SAN CRISTOBAL DH	V	0	0	1	1	0	0	2	0	0	0	1	1	0.5	0
1463	22954427400	22954427400	P0237004	MELEÁN ROMERO ROSANA ALEJANDRA	UNIVERSIDAD DEL ZULIA (LUZ)	III	1	2	4	1	5	6	19	0	5	5	6	5	0.263158	0
2502	22959282200	22959282200	P0001784	YAMASHIRO GUINOZA CARMEN ROSARIO		IV	0	2	2	0	0	1	5	3	1	1	0	0	0	0
105	22987015000	22987015000	P0000225	SICHE JARA RAUL BENITO	UNIVERSIDAD NACIONAL DE TRUJILLO	Investigador Distinguido	10	15	2	3	10	7	47	19	7	8	5	19	0.404255	0
799	23004928800	23004928800	P0010126	HUAMANI SALDAÑA CHARLES AUGUSTO	UNIVERSIDAD ANDINA DEL CUSCO	II	1	3	1	2	3	5	15	1	2	3	5	11	0.733333	0
1583	23010564000	23010564000	P0097365	WILKINSON KEVIN ANDREW	UNIVERSIDAD PRIVADA ANTENOR ORREGO	III	1	1	0	0	0	0	2	0	1	1	0	0	0	0
1378	23013547200	23013547200	P0020450	WHITTEMBURY VLASICA ALVARO MANUEL	ORGANIZACIÓN PANAMERICANA DE LA SALUD OPS/OMS	III	0	0	1	2	3	2	8	5	1	1	1	0	0	0
2720	23018421000	23018421000	P0022300	GUTIERREZ ROSALES RAYMUNDO OSCAR		IV	0	0	0	0	0	5	5	3	2	0	0	0	0	0
106	23019554100	23019554100	P0021777	PONS CASELLAS MARIA JESÚS	UNIVERSIDAD CIENTIFICA DEL SUR S.A.C.	Investigador Distinguido	2	5	11	12	11	4	45	13	12	12	6	20	0.444444	0
2064	23028756200	23028756200	P0017602	PARI PINTO PABLO LIZARDO	UNIVERSIDAD NACIONAL DE SAN AGUSTIN	IV	0	1	4	3	2	4	14	4	2	1	2	1	0.0714286	0
4152	23029063800	23029063800	P0064232	PANTA LALOPU ANA LUZ	CENTRO INTERNACIONAL DE LA PAPA	V	0	1	1	0	0	1	3	3	0	0	0	0	0	0
107	23033520400	23033520400	P0015077	ALVAREZ RISCO ALDO RODRIGO	UNIVERSIDAD TECNOLOGICA DEL PERU S.A.C. O UTP S.A.C.	Investigador Distinguido	2	29	22	61	33	20	167	53	27	10	22	71	0.42515	1
108	23036642600	23036642600	P0000116	SOLANO SALINAS CARLOS JAVIER	UNIVERSIDAD NACIONAL MAYOR DE SAN MARCOS	Investigador Distinguido	7	10	9	7	11	7	51	37	7	3	2	0	0	0
702	23036743100	23036743100	P0010416	ROJAS ARMAS JUAN PEDRO	UNIVERSIDAD NACIONAL MAYOR DE SAN MARCOS	II	6	7	2	2	0	4	21	10	6	5	0	3	0.142857	0
1037	23096922400	23096922400	P0060808	GOMEZ ARMAS LUIS ENRIQUE		III	2	2	0	0	5	2	11	4	3	2	1	5	0.454545	0
2164	23097412000	23097412000	P0012143	CORNILLIER FABIEN	UNIVERSIDAD DE INGENIERIA Y TECNOLOGIA	IV	0	1	0	1	0	0	2	2	0	0	0	1	0.5	0
604	23110059900	23110059900	P0095231	DE LA VEGA HERNÁNDEZ IVÁN MANUEL		II	1	1	4	4	5	4	19	7	10	0	1	9	0.473684	0
2930	23110245400	23110245400	P0071428	ESPIRITU SALAZAR NORA DE LAS MERCEDES	ASOC.CIVIL IMPACTA SALUD Y EDUCACION	V	0	3	1	1	1	1	7	0	0	1	2	0	0	0
1389	23110743300	23110743300	P0015561	LEON TRUJILLO FRANCISCO JAMES	UNIVERSIDAD CONTINENTAL SOCIEDAD ANONIMA CERRADA	III	0	1	2	3	2	3	11	4	3	2	0	0	0	0
6607	23111099000	23111099000	P0106830	PANTOJA SANCHEZ LILIAN ROSANA	HOSPITAL NACIONAL DOS DE MAYO	VI	0	0	0	0	0	0	0	0	0	0	0	0	0	0
10172	23134771700	23134771700	P0019787	ALVIS DAVILA RAFAEL		VII	2	1	0	0	1	0	4	0	0	2	0	0	0	0
2548	23135246800	23135246800	P0031027	IGLESIAS PEDRAZ JUAN MANUEL	UNIVERSIDAD ANDINA DEL CUSCO	IV	0	2	0	1	0	0	3	0	1	2	0	1	0.333333	0
6871	23393499800	23393499800	P0406383	SAMPAIO MAIA PAULO NAZARENO	UNIVERSIDAD DE LIMA	VI	1	0	2	0	2	2	7	0	0	0	2	1	0.142857	0
608	23394270300	23394270300	P0094865	VILLALTA PAUCAR MARCO ANTONIO	UNIVERSIDAD DE SANTIAGO DE CHILE (USACH)	II	2	2	2	5	0	0	11	1	3	5	2	5	0.454545	0
10742	23397522400	23397522400	P0054641	LOAIZA FERNANDEZ MANUEL EDUARDO	UNIVERSIDAD CATOLICA SAN PABLO	VII	0	2	1	1	0	0	4	0	1	1	0	0	0	0
492	23471321900	23471321900	P0000457	VELEZ ZUAZO XIMENA	SMITHSONIAN CONSERVATION BIOLOGY INSTITUTE (SCBI)	I	3	1	5	9	4	3	25	13	4	4	2	2	0.08	0
2236	23472032900	23472032900	P0031401	ABAD LICHAM MILAGROS ANA AMPARO	UNIVERSIDAD PRIVADA ANTENOR ORREGO	IV	0	1	4	3	1	6	15	0	1	7	6	4	0.266667	0
3403	23474455800	23474455800	P0019130	PARRA PEREZ VICTOR FELIPE	HOSPITAL HIPOLITO UNANUE	V	0	0	2	0	2	0	4	0	0	1	3	1	0.25	0
515	23474634700	23474634700	P0010033	MILON MAYER POHL LUIS	UNIVERSIDAD PERUANA DE CIENCIAS APLICADAS S.A.C	I	1	1	8	2	0	2	14	11	2	0	0	7	0.5	0
4796	23476008100	23476008100	P0091002	VILDÓSOLA GONZÁLEZ HERMAN	UNIVERSIDAD NACIONAL MAYOR DE SAN MARCOS	VI	0	0	0	0	2	1	3	0	0	0	2	0	0	0
759	23479353500	23479353500	P0010370	ASENJO FLORES ANGELICO FORTUNATO	UNIVERSIDAD NACIONAL MAYOR DE SAN MARCOS	II	4	2	2	0	2	3	13	2	10	0	1	3	0.230769	0
4122	23482368800	23482368800	P0011141	OCHOA LUNA JOSE EDUARDO	UNIVERSIDAD CATOLICA SAN PABLO	V	4	4	4	1	1	0	14	1	3	1	2	1	0.0714286	0
4134	23484796600	23484796600	P0016775	CUEVA MESTANZA RUBEN EDUARDO	UNIV. MAYOR SAN MARCOS	V	0	2	1	0	0	1	4	1	0	0	0	1	0.25	0
2567	23486050900	23486050900	P0019339	MUNAYCO ESCATE CESAR VLADIMIR	OPS	IV	4	6	2	4	4	5	25	17	3	5	0	2	0.08	0
1103	23501410900	23501410900	P0018164	CADENILLAS ORDINOLA RICHARD EDUARDO	UNIVERSIDAD NACIONAL DE FRONTERA	III	0	0	5	1	2	0	8	5	1	2	0	2	0.25	0
591	23501645700	23501645700	P0108908	HENRIQUEZ BERTAGGIA MARIA ALEJANDRA		II	3	7	0	13	3	6	32	17	5	3	0	20	0.625	0
10523	23502394900	23502394900	P0020958	TAPIA AGUIRRE VILMA LUCRECIA		VII	1	4	4	1	1	1	12	10	2	0	0	4	0.333333	0
1357	23767080900	23767080900	P0015160	ESTRADA CUZCANO ALEJANDRO ISAAC	UNIVERSIDAD PARIS SACLAY	III	1	1	1	0	1	1	5	3	0	2	0	0	0	0
5711	23967746300	23967746300	P0001592	GALARZA ARELLANO FRANCISCO BRUNO	UNIVERSIDAD DEL PACIFICO	VI	1	0	0	0	1	3	5	2	2	1	0	3	0.6	0
1455	23969712400	23969712400	P0002345	SUAREZ ALAYZA WILSON ALFREDO	SERVICIO NACIONAL METEOROLOGIA E HIDROL.	III	0	2	1	1	3	1	8	3	2	1	0	1	0.125	0
828	23977290600	23977290600	P0198853	VENAIL ZORRO PATRICK ALAIN	UNIVERSIDAD DE INGENIERIA Y TECNOLOGIA	II	3	1	3	0	2	2	11	8	3	0	0	2	0.181818	0
875	23979887900	23979887900	P0026825	ESCOBAL D ANGELO JAVIER ALFREDO	GRADE	II	0	2	0	0	0	0	2	1	1	0	0	1	0.5	0
1630	23981377900	23981377900	P0001714	VARGAS HERRERA JAVIER ROGER RAUL	UNIVERSIDAD NACIONAL MAYOR DE SAN MARCOS	III	2	0	3	4	3	1	13	5	2	1	1	5	0.384615	0
10894	23994869800	23994869800	P0046893	DEJO VASQUEZ MARIELA CRISTINA	UNIVERSIDAD DE LIMA	VII	0	0	1	0	0	1	2	2	0	0	0	2	1	0
1118	23996118500	23996118500	P0029448	RODRIGUEZ ZUÑIGA URSULA FABIOLA	UNIVERSIDAD DE INGENIERIA Y TECNOLOGIA	III	0	0	0	2	2	1	5	1	2	1	1	2	0.4	0
1831	24068019500	24068019500	P0017799	TORRES CHAVEZ KARLA ELENA	UNIVERSIDAD CATOLICA DE SANTA MARIA	IV	0	0	1	0	0	2	3	1	1	0	0	1	0.333333	0
4081	24070176700	24070176700	P0059861	CASAS DIAZ ANDRES VIRGILIO	UNIVERSIDAD NACIONAL AGRARIA LA MOLINA	V	3	1	1	5	4	2	16	1	1	2	11	1	0.0625	0
2718	24070333700	24070333700	P0050554	DELGADO BARDALES JOSE MANUEL	UNIVERSIDAD NACIONAL DE SAN MARTÍN	IV	0	0	0	0	0	0	0	0	0	0	0	0	0	0
5211	24070474400	24070474400	P0110345	GALLO OLMOS JAVIER ERNESTO	UNIVERSIDAD DE PIURA	VI	0	0	0	0	0	0	0	0	0	0	0	0	0	0
879	24071271300	24071271300	P0004105	OTERO VEGAS LARISSA	UNIVERSIDAD PERUANA CAYETANO HEREDIA	II	2	4	2	3	6	4	21	13	5	0	0	5	0.238095	0
4109	24071394000	24071394000	P0001290	MENDIETA TABOADA OSCAR WILFREDO	UNIVERSIDAD NACIONAL DE SAN MARTÍN	V	0	0	0	0	0	2	2	0	0	2	0	1	0.5	0
1873	24071516400	24071516400	P0001492	MOSQUERA VASQUEZ KOBI ALBERTO	INSTITUTO GEOFISICO DEL PERU	IV	0	0	1	1	0	2	4	4	0	0	0	0	0	0
4884	24072441700	24072441700	P0057564	VARGAS DAVILA GLADYS	INSTITUTO DE INVESTIGACIONES DE LA AMAZONIA PERUANA	VI	1	0	0	2	0	1	4	2	2	0	0	0	0	0
1171	24073027200	24073027200	P0003321	CHU KOO FRED WILLIAM	UNIVERSIDAD NACIONAL AUTONOMA DE ALTO AMAZONAS	III	0	1	2	0	3	2	8	4	0	0	1	0	0	0
109	24075217600	24075217600	P0003847	BERNABE ORTIZ ANTONIO	UNIVERSIDAD CIENTIFICA DEL SUR S.A.C.	Investigador Distinguido	19	28	25	27	19	18	136	88	25	11	5	53	0.389706	0
2529	24076600200	24076600200	P0320546	MANCINI EMILIANO		IV	2	4	4	6	5	2	23	18	4	1	0	3	0.130435	0
3506	24079871400	24079871400	P0087830	AGUILAR ANDIA GLADYS GIOVANNA		V	2	1	0	0	1	1	5	2	0	2	0	4	0.8	0
594	24175610400	24175610400	P0335583	GARCIA VICTOR HUGO	PONTIFICIA UNIVERSIDAD CATÓLICA DEL PERÚ	II	1	1	1	3	1	1	8	6	1	1	0	1	0.125	0
5846	24175616200	24175616200	P0074489	BLAS CERDAN WILLIAN GENARO	UNIVERSIDAD NACIONAL DE TRUJILLO	VI	0	0	0	0	1	0	1	0	0	0	1	0	0	0
775	24177634600	24177634600	P0024451	ZOLLA BENITES GASTON ENRIQUE MARTIN	UNIVERSIDAD NACIONAL AGRARIA LA MOLINA	II	0	1	3	6	3	2	15	7	3	4	1	7	0.466667	0
943	24330483400	24330483400	P0161766	ALCANTARA AVILA JESUS RAFAEL	PONTIFICIA UNIVERSIDAD CATOLICA DEL PERU	II	4	0	2	8	1	1	16	8	2	1	3	4	0.25	0
1063	24340874900	24340874900	P0001353	AGAPITO PANTA JUAN CARLOS		III	2	1	0	0	0	0	3	2	0	0	0	0	0	0
753	24341401300	24341401300	P0015704	GALARRETA ASIAN BETTY CRISTINA		II	2	4	1	1	3	4	15	3	3	2	1	3	0.2	0
1243	24374996000	24374996000	P0003102	SAN MARTIN HOWARD FELIPE ANTONIO	UNIVERSIDAD NACIONAL MAYOR DE SAN MARCOS	III	2	1	4	1	0	0	8	1	1	5	0	0	0	0
2608	24390696700	24390696700	P0011598	BELMAR LOPEZ CAROLINA	ONCOGENOMICS S.A.C.	IV	2	0	1	1	2	0	6	5	1	0	0	0	0	0
635	24398243900	24398243900	P0000397	BLAS SEVILLANO RAUL HUMBERTO	UNIVERSIDAD NACIONAL AGRARIA LA MOLINA	II	0	3	4	3	5	3	18	6	5	5	0	0	0	0
110	24399744300	24399744300	P0097804	ROSSELL PERRY PERCY EDUARDO		II	0	9	7	12	6	15	49	2	20	1	1	46	0.938776	0
881	24402822200	24402822200	P0149854	GOMES PARADELA CLAUDIA SOFIA		II	2	2	3	2	1	0	10	8	1	0	0	1	0.1	0
111	24437698600	24437698600	P0010752	CUELLAR CORDOVA FRANCISCO FABIAN	PONTIFICIA UNIVERSIDAD CATOLICA DEL PERU	IV	7	0	7	3	4	5	26	3	1	1	0	0	0	0
112	24438339000	24438339000	P0012268	POW SANG PORTILLO JOSE ANTONIO		V	3	1	4	2	1	1	12	1	1	0	5	2	0.166667	0
3336	24438383900	24438383900	P0033159	RIVERA ROMERO CRISTINA	UNIVERSIDAD NACIONAL AGRARIA LA MOLINA	V	1	1	2	0	1	0	5	2	3	0	0	0	0	0
2590	24447947800	24447947800	P0000050	ARAGON CABALLERO LILIANA MARIA	UNIVERSIDAD NACIONAL AGRARIA LA MOLINA	IV	0	1	2	1	2	2	8	1	1	2	4	1	0.125	0
1209	24448383600	24448383600	P0259487	KIYAMU TSUCHIYA MELISA	UNIVERSIDAD PERUANA CAYETANO HEREDIA	III	3	2	2	1	2	0	10	10	0	0	0	0	0	0
113	24448742600	24448742600	P0001696	MEZONES HOLGUIN EDWARD MANUEL ADRIANO	UNIVERSIDAD SAN IGNACIO DE LOYOLA S.A	Investigador Distinguido	7	8	6	10	9	7	47	24	12	8	1	21	0.446809	0
4050	24449670700	24449670700	P0019145	ANGULO PRATOLONGO FERNANDO RAUL		V	0	1	0	3	5	1	10	5	2	0	1	0	0	0
904	24449959200	24449959200	P0002366	ALBAN CASTILLO JOAQUINA ADELAIDA	UNIVERSIDAD NACIONAL MAYOR DE SAN MARCOS	II	1	3	0	0	0	1	5	0	3	2	0	2	0.4	0
114	24450063900	24450063900	P0002953	CANO ECHEVARRIA ASUNCION ALIPIO	UNIVERSIDAD NACIONAL MAYOR DE SAN MARCOS	Investigador Distinguido	5	5	2	4	4	5	25	9	9	7	0	0	0	0
908	24450829800	24450829800	P0000075	MILLAN SALAZAR BETTY GABY	UNIVERSIDAD NACIONAL MAYOR DE SAN MARCOS	II	0	0	0	1	1	2	4	2	1	1	0	0	0	0
1572	24463735400	24463735400	P0000339	SANTIVAÑEZ SALAZAR SAUL JAVIER	UNIVERSIDAD CONTINENTAL SOCIEDAD ANONIMA CERRADA	III	0	2	1	3	1	1	8	3	2	2	1	0	0	0
115	24465295500	24465295500	P0003870	MIRANDA MONTERO JUAN JAIME	UNIVERSIDAD PERUANA CAYETANO HEREDIA	Investigador Distinguido	43	49	48	45	40	7	232	175	28	17	0	17	0.0732759	0
7047	24469730900	24469730900	P0011050	ALCA MACHACA JUAN JOSE	UNIVERSIDAD NACIONAL DE SAN AGUSTIN	VII	0	1	0	1	1	0	3	0	1	0	2	0	0	0
116	24473307800	24473307800	P0078683	MAYORGA MARTINEZ CARMEN CLOTILDE	UNIVERSIDAD PERUANA DE CIENCIAS APLICADAS S.A.C.	Investigador Distinguido	11	17	11	18	17	6	80	79	1	0	0	8	0.1	0
5963	24475755500	24475755500	P0074624	VALENCIA MARIÑAS HUGO DAVID	UNIVERSIDAD PRIVADA ANTENOR ORREGO	VI	1	0	0	2	2	0	5	0	0	3	1	0	0	0
2025	24475781900	24475781900	P0012456	VASQUEZ BARDALES JOEL	UNIVERSIDAD NACIONAL DE LA AMAZONIA PERUANA	IV	1	2	4	3	1	1	12	3	3	0	4	2	0.166667	0
3369	24477175400	24477175400	P0012889	BARRANTES CACERES ROXANA MARIA IRMA		V	2	1	0	0	2	1	6	2	0	1	0	4	0.666667	0
581	24477195000	24477195000	P0028884	ASTIGUETA PEREZ JUAN CARLOS ARTURO	UNIVERSIDAD PRIVADA ANTENOR ORREGO	II	0	1	3	3	2	5	14	1	1	7	5	3	0.214286	0
1359	24484798700	24484798700	P0064277	PRADEL CACERES WILLY	CENTRO INTERNACIONAL DE LA PAPA	III	2	1	4	1	1	1	10	8	0	0	0	1	0.1	0
4014	24485112700	24485112700	P0015645	FORT MEYER RICARDO ADOLFO	GRADE	V	0	2	0	0	5	2	9	5	0	2	0	0	0	0
117	24536884600	24536884600	P0063398	BONILLA ASALDE CÉSAR ANTONIO	HOSPITAL NACIONAL DANIEL ALCIDES CARRION CALLAO	Investigador Distinguido	2	9	5	4	2	4	26	9	3	4	8	12	0.461538	0
118	24537008400	24537008400	P0084380	ASPILCUETA BORQUIS RUSBEL RAUL		Investigador Distinguido	4	10	0	3	1	4	22	5	15	2	0	0	0	0
796	24586843400	24586843400	P0015711	GARCIA VILLACORTA ROOSEVELT	ASOCIACION CENTRO DE INNOVACION CIENTIFICA AMAZONICA	II	6	1	2	2	6	7	24	22	0	1	1	0	0	0
5533	24586911300	24586911300	P0147679	ANTONINI BOVA CLAUDIA FAUSTA MAURA		VI	0	0	0	1	1	0	2	2	0	0	0	0	0	0
3607	24733618900	24733618900	P0322312	FIGUEROA PIZARRO JUDITH	UNIVERSIDAD RICARDO PALMA	V	0	0	0	0	0	0	0	0	0	0	0	0	0	0
3072	24758028700	24758028700	P0002204	SILVA CARDENAS CARLOS BERNARDINO		V	5	2	1	0	1	1	10	0	1	1	2	1	0.1	0
617	24759218500	24759218500	P0012558	MOLINA RODRIGUEZ YURI PERCY	UNIVERSIDAD NACIONAL DE INGENIERIA UNI	II	1	1	4	3	0	5	14	10	0	3	0	4	0.285714	0
6361	24773468100	24773468100	P0024428	CASTAÑEDA SABOGAL ALEX NAPOLEON	UNIVERSIDAD CESAR VALLEJO S.A.C.	VI	0	1	3	2	4	5	15	9	0	0	6	1	0.0666667	0
6444	24821848100	24821848100	P0062167	HUERTA CANALES DE MIRANDA DORIS VIRGINIA	UNIVERSIDAD NACIONAL MAYOR DE SAN MARCOS	VI	0	0	0	0	0	2	2	0	1	0	1	0	0	0
1178	24824829500	24824829500	P0004413	OLAZABAL LOAIZA JUAN PAVEL	UNIVERSIDAD NACIONAL MAYOR DE SAN MARCOS	III	7	0	0	1	1	2	11	2	0	8	1	3	0.272727	0
6347	24825305200	24825305200	P0010229	VELI RIVERA EUDOSIO AMANCIO	INSTITUTO NACIONAL DE INNOVACION AGRARIA	VI	1	2	1	0	2	0	6	2	2	2	0	0	0	0
561	24829672100	24829672100	P0003582	PAUCAR MENACHO LUZ MARIA	UNIVERSIDAD NACIONAL DEL SANTA	I	2	4	1	6	5	5	23	10	0	9	3	10	0.434783	0
2321	24832456900	24832456900	P0029008	SAMOLSKI KLEIN ILANIT	UNIVERSIDAD NACIONAL AGRARIA LA MOLINA	IV	0	3	0	1	3	1	8	3	1	3	0	1	0.125	0
2183	24921551500	24921551500	P0129964	GALARZA LINARES JOSE EDUARDO	UNIVERSIDAD NACIONAL DEL CENTRO DEL PERU	IV	4	2	2	0	4	1	13	0	1	3	1	11	0.846154	0
6489	24922590200	24922590200	P0285391	BERNAL PERALTA JORGE FRANCISCO	UNIVERSIDAD DE TARAPACA ARICA CHILE	VI	0	1	0	0	1	2	4	0	0	2	2	3	0.75	0
11028	25021464100	25021464100	P0012805	FIGUEROA SERRUDO CHRISTIAM BERNARDO	PONTIFICIA UNIVERSIDAD CATOLICA DEL PERU	VII	0	0	1	0	0	0	1	0	0	1	0	1	1	0
1571	25121858300	25121858300	P0030825	TSUKAYAMA CISNEROS PABLO	UNIVERSIDAD PERUANA CAYETANO HEREDIA	III	0	3	6	3	7	4	23	14	1	6	2	9	0.391304	0
2051	25223307800	25223307800	P0000865	JAUREGUI ROSAS SEGUNDO ROSALI	UNIVERSIDAD NACIONAL DE TRUJILLO	IV	0	0	0	1	1	4	6	2	1	3	0	0	0	0
694	25224677200	25224677200	P0000060	BETALLELUZ PALLARDEL INDIRA MILAGROS	UNIVERSIDAD NACIONAL AGRARIA LA MOLINA	II	0	0	1	2	0	4	7	6	0	1	0	1	0.142857	0
745	25225806600	25225806600	P0126970	KRAPP LOPEZ FIORELLA DEL CARMEN	UNIVERSIDAD PERUANA CAYETANO HEREDIA	II	0	0	5	5	5	3	18	15	2	1	0	3	0.166667	0
1514	25421380500	25421380500	P0086312	ARROYO SANCHEZ ABEL SALVADOR	UNIVERSIDAD PRIVADA ANTENOR ORREGO	III	2	5	3	4	0	2	16	3	1	3	5	10	0.625	0
1894	25621015700	25621015700	P0001652	CORVERA GOMRINGER RONALD	INSTITUTO DE INVESTIGACIONES DE LA AMAZONIA PERUANA	IV	1	0	1	1	0	0	3	2	0	1	0	0	0	0
1686	25624173600	25624173600	P0367973	SWAMY VARUN		III	2	2	3	0	1	1	9	7	0	2	0	0	0	0
1916	25627246200	25627246200	P0069369	ELIAS PIPERIS ROBERTO KOSMAS	UNIVERSIDAD PERUANA CAYETANO HEREDIA	IV	1	1	4	0	1	0	7	1	1	3	1	2	0.285714	0
3878	25628202100	25628202100	P0011687	MARCA YSABEL MARIA VICTORIA	INSTITUTO NACIONAL DE CIENCIAS NEUROLOGICAS	V	0	4	1	0	0	0	5	3	0	1	0	0	0	0
4412	25629272900	25629272900	P0129741	CONTRERAS CARRANZA CARLOS ALBERTO	PONTIFICIA UNIVERSIDAD CATOLICA DEL PERU	V	0	1	0	0	0	0	1	1	0	0	0	1	1	0
682	25630175800	25630175800	P0020182	ESPINOZA SILVERA PEPE ANTONIO	INSTITUTO DEL MAR DEL PERU	II	0	0	4	2	2	1	9	4	5	0	0	0	0	0
907	25630575300	25630575300	P0039677	GUTIERREZ TORERO MARIANO SERGIO	UNIVERSIDAD NAC. FEDERICO VILLARREAL	II	1	1	0	1	0	0	3	2	0	1	0	0	0	0
1172	25631033500	25631033500	P0004665	LEDESMA RIVERA JESUS ALEJANDRO	INSTITUTO DEL MAR DEL PERU	III	2	1	1	1	1	0	6	5	1	0	0	0	0	0
532	25631426500	25631426500	P0001882	TAM MALAGA JORGE LARRY	INSTITUTO DEL MAR DEL PERU	I	3	3	6	3	7	4	26	20	1	0	1	1	0.0384615	0
935	25631984300	25631984300	P0054171	CASTRO CEPERO LUIS MAURICIO		II	5	2	3	4	1	6	21	16	3	2	0	4	0.190476	0
1008	25633421300	25633421300	P0012159	YAMADA FUKUSAKI GUSTAVO ADOLFO	UNIVERSIDAD DEL PACIFICO	III	2	2	1	2	1	2	10	6	2	0	2	0	0	0
10463	25635142400	25635142400	P0164072	FERNÁNDEZ RENGIFO WERTHER FERNANDO	UNIVERSIDAD AUTONOMA DE ICA SAC	VII	0	0	0	0	0	0	0	0	0	0	0	0	0	0
9037	25635803300	25635803300	P0094198	LIÑAN ABANTO ROSA MARIA		VII	0	0	0	0	0	0	0	0	0	0	0	0	0	0
2942	25636232800	25636232800	P0048782	MEJIA NAVARRETE JULIO VICTOR	UNIVERSIDAD NACIONAL MAYOR DE SAN MARCOS	V	1	1	0	0	0	0	2	1	0	0	1	2	1	0
5621	25641665600	25641665600	P0125531	RIVAS MAGO LORNEL ANTONIO	UNIVERSIDAD ANDINA DEL CUSCO	VI	0	3	0	3	2	1	9	0	1	0	3	2	0.222222	0
120	25641989400	25641989400	P0002276	REPO RITVA ANN MARI	UNIVERSIDAD NACIONAL AGRARIA LA MOLINA	I	3	4	3	10	6	3	29	14	4	1	1	2	0.0689655	0
2192	25645873600	25645873600	P0010556	ARMAS ASIN FERNANDO ALBERTO	UNIVERSIDAD DEL PACIFICO	IV	1	0	1	2	1	6	11	4	5	1	0	10	0.909091	0
3289	25649474500	25649474500	P0000090	JIMENEZ DAVALOS JORGE EDUARDO	UNIVERSIDAD NACIONAL AGRARIA LA MOLINA	V	1	4	2	5	2	0	14	3	0	5	4	0	0	0
121	25649476700	25649476700	P0003987	GOMEZ PUERTA LUIS ANTONIO	UNIVERSIDAD NACIONAL MAYOR DE SAN MARCOS	Investigador Distinguido	9	6	9	11	3	12	50	30	10	5	5	24	0.48	0
122	25650753500	25650753500	P0185750	DE SOUZA NOGUEIRA FERNANDO	UNIVERSIDADE DE SÃO PAULO FACULDADE DE MEDICINA VETERINARIA	Investigador Distinguido	4	7	7	8	8	6	40	26	6	7	1	14	0.35	0
2810	25724026900	25724026900	P0000678	YABAR VARAS CARLOS AUGUSTO	INSTITUTO NACIONAL DE SALUD	V	0	0	1	1	2	4	8	2	1	4	1	5	0.625	0
123	25822838300	25822838300	P0002134	TORRES GARCIA FERNANDO GILBERTO		Investigador Distinguido	9	7	12	8	4	3	43	25	10	6	0	35	0.813953	0
1546	25825358200	25825358200	P0056519	MANSUROVA 0 MADINA		III	0	0	0	0	1	0	1	1	0	0	0	0	0	0
867	25924677900	25924677900	P0182527	CABEZAS DARIO MARCELINO	CONSEJO NACIONAL DE INVESTIGACIONES CIENTÍFICAS Y TÉCNICAS (CONICET)	II	1	2	1	6	5	6	21	17	2	1	0	7	0.333333	0
5681	25927004500	25927004500	P0013136	CUEVA MOSCOSO RONY	PONTIFICIA UNIVERSIDAD CATÓLICA DEL PERÚ	VI	2	2	3	2	1	5	15	0	4	3	1	0	0	0
2781	25927648800	25927648800	P0010345	TUPIA ANTICONA MANUEL FRANCISCO		V	6	3	5	3	3	5	25	0	1	3	5	5	0.2	0
3374	25947640400	25947640400	P0002384	MANRIQUE CARRILLO IVAN ALBERTO	CENTRO INTERNACIONAL DE LA PAPA	V	0	0	0	0	2	0	2	0	0	0	0	0	0	0
947	25958402400	25958402400	P0017292	SILVA SANTISTEBAN PORTELLA ALFONSO ALBERTO	UNIVERSIDAD PERUANA CAYETANO HEREDIA	II	1	3	3	2	4	10	23	18	1	2	0	2	0.0869565	0
124	25959032500	25959032500	P0038620	CONDEZO HOYOS LUIS ALBERTO	UNIVERSIDAD NACIONAL AGRARIA LA MOLINA	Investigador Distinguido	1	3	4	2	2	4	16	12	3	0	0	8	0.5	0
1715	26021504000	26021504000	P0001708	SANABRIA ROJAS HERNAN ARTURO	UNIVERSIDAD NACIONAL MAYOR DE SAN MARCOS	IV	1	1	1	1	0	0	4	0	0	1	2	2	0.5	0
1308	26022085900	26022085900	P0015572	SANTA MARIA FUSTER MONICA CECILIA	UNIVERSIDAD DE INGENIERIA Y TECNOLOGIA	III	1	0	1	2	3	1	8	6	2	0	0	3	0.375	0
776	26023517500	26023517500	P0185722	DE CAMPOS REIS LUIZA	UNIVERSIDAD NACIONAL TORIBIO RODRIGUEZ DE MENDOZA DE AMAZONAS	II	1	2	5	4	0	2	14	12	1	1	0	0	0	0
4183	26026564100	26026564100	P0024295	GARCIA QUISPES WILSER ANDRES	UNIVERSIDAD NACIONAL MAYOR DE SAN MARCOS	V	0	0	0	0	0	2	2	0	2	0	0	1	0.5	0
125	26029901600	26029901600	P0030358	HUANCAHUIRE VEGA SALOMON	UNIVERSIDAD PERUANA UNION	Investigador Distinguido	1	3	13	14	13	10	54	24	18	8	4	27	0.5	0
2246	26032355900	26032355900	P0016573	OBANDO PEREDA GUSTAVO ALBERTO	UNIVERSIDAD CATOLICA DE SANTA MARIA	IV	0	1	1	1	0	2	5	1	0	2	1	3	0.6	0
3252	26041075000	26041075000	P0016951	VELASQUEZ CASTAÑON OSWALDO JOSE	UNIVERSIDAD NACIONAL DE INGENIERIA UNI	V	0	1	0	1	0	0	2	0	2	0	0	1	0.5	0
2284	26041106400	26041106400	P0012810	TELLO PACHECO MARIO DELFIN	UNIVERSIDAD NACIONAL MAYOR DE SAN MARCOS: FACULTAD DE ECONOMÍA	IV	0	0	1	2	1	4	8	0	0	3	4	7	0.875	0
126	26121187200	26121187200	P0003741	GAVILAN CHAVEZ RONNIE GUSTAVO	UNIVERSIDAD PRIVADA SAN JUAN BAUTISTA SOCIEDAD ANONIMA CERRADA 0 UPSJB SAC	Investigador Distinguido	2	9	8	7	5	4	35	17	4	9	4	5	0.142857	0
4156	26321278900	26321278900	P0017326	AYON HARO ESPERANZA RAQUEL	UNIVERSIDAD DE SAN MARTIN DE PORRES	V	1	0	0	0	0	0	1	0	0	0	1	1	1	0
1506	26321858900	26321858900	P0011751	LEVANO NAJARRO KELLY SUSAN		III	3	1	1	2	1	1	9	4	2	2	0	1	0.111111	0
1627	26323920500	26323920500	P0013182	TOVAR RODRIGUEZ PATRICIA	PONTIFICIA UNIVERSIDAD CATOLICA DEL PERU	III	2	0	0	2	0	0	4	3	1	0	0	1	0.25	0
831	26323939900	26323939900	P0003244	VALDIVIA SILVA JULIO ERNESTO	UNIVERSIDAD DE INGENIERIA Y TECNOLOGIA	II	3	2	3	0	4	3	15	0	4	2	0	3	0.2	0
6534	26326511700	26326511700	P0017500	SALAZAR SALINAS KARIM	TACHYON0S2 S.A.C.	VI	0	1	0	0	0	0	1	1	0	0	0	0	0	0
700	26422206500	26422206500	P0156312	LEON JARA ALMONTE JUAN JESUS MARTIN	PONTIFICIA UNIVERSIDAD CATOLICA DEL PERU	II	2	0	1	0	0	1	4	2	1	0	0	0	0	0
2267	26430349900	26430349900	P0035566	BARTL KARIN	PONTIFICIA UNIVERSIDAD CATOLICA DEL PERU	IV	0	1	1	0	1	0	3	3	0	0	0	2	0.666667	0
5896	26430811700	26430811700	P0182549	DONAYRE TORRES ALBERTO JESUS	UNIVERSIDAD DE INGENIERIA Y TECNOLOGIA	VI	0	0	0	1	2	0	3	1	1	1	0	2	0.666667	0
3124	26431284900	26431284900	P0052576	COAYLA PEÑALOZA CLIMACO PASTOR	UNIVERSIDAD NACIONAL DE SAN AGUSTÍN DE AREQUIPA	V	0	0	1	0	1	2	4	1	2	1	0	0	0	0
3186	26533370800	26533370800	P0014282	RIOS RAMIREZ JOSE NEY		V	0	0	5	1	0	0	6	2	2	1	1	0	0	0
757	26538202500	26538202500	P0032225	SERKOVIC LOLI LAURA NATALIA	CENTRO ATÓMICO BARILOCHE	II	1	2	2	0	0	1	6	5	1	0	0	2	0.333333	0
3491	26538418900	26538418900	P0169096	ZEGARRA CHOQUE FABIO	UNIVERSIDAD NACIONAL TECNOLOGICA DE LIMA SUR 0 UNTELS	V	1	0	4	1	2	0	8	2	3	0	0	0	0	0
2153	26538806200	26538806200	P0002227	RODRIGUEZ BERRIO ALEXANDER REGULO	UNIVERSIDAD NACIONAL AGRARIA LA MOLINA	IV	0	3	2	2	0	1	8	1	1	1	2	0	0	0
10159	26632491900	26632491900	P0018435	QUILIANO TERREROS ROCIO DEL CARMEN	UNIVERSIDAD PRIVADA DEL NORTE SAC	VII	1	0	0	0	1	0	2	0	0	1	0	0	0	0
4560	26632846700	26632846700	P0168138	DE LA SERNA TUYA JUAN MOISÉS	UNIVERSIDAD PRIVADA NORBERT WIENER S.A.	VI	0	2	5	2	2	0	11	5	0	0	5	0	0	0
1221	26634840300	26634840300	P0019320	BUSSE CARDENAS PETER	UNIVERSIDAD DE LIMA	III	0	1	3	2	0	3	9	3	6	0	0	6	0.666667	0
1502	26635869300	26635869300	P0022780	SANTOLALLA ROBLES MEDDLY LESLYE	UNIVERSIDAD PERUANA CAYETANO HEREDIA	III	1	3	3	2	1	3	13	8	4	1	0	0	0	0
719	26643885400	26643885400	P0020965	ECKER LEDESMA LUCIE	INSTITUTO DE INVESTIGACION NUTRICIONAL	II	0	0	0	4	3	1	8	6	1	1	0	0	0	0
1196	26648970800	26648970800	P0087338	SALLICA LEVA EDWIN		III	0	1	3	2	1	0	7	5	1	0	1	2	0.285714	0
1554	26649944800	26649944800	P0035582	ICOCHEA D ARRIGO MARIA ELIANA	UNIVERSIDAD NACIONAL MAYOR DE SAN MARCOS	III	1	3	1	2	0	0	7	3	1	3	0	2	0.285714	0
2584	26650434600	26650434600	P0102069	IZQUIERDO VILLAVICENCIO LUIS OSWALDO		IV	2	6	0	14	2	6	30	14	5	3	0	3	0.1	0
666	26653605500	26653605500	P0039482	GUTIERREZ MERMA ANTONIO		II	5	3	4	2	3	1	18	7	3	3	1	0	0	0
2516	26656138100	26656138100	P0021298	RAMOS SARAVIA JOSE CESAR	UNIVERSIDAD DE INGENIERIA Y TECNOLOGIA	IV	1	1	0	4	0	1	7	1	0	0	0	1	0.142857	0
715	26657267000	26657267000	P0024305	GUILLEN UYEN JORGE BRAULIO	UNIVERSIDAD ESAN	II	3	3	3	1	2	1	13	3	4	2	1	7	0.538462	0
2429	26658576300	26658576300	P0022135	MENDOZA ORBEGOSO ELDER MARINO	UNIVERSIDAD NACIONAL DE TRUJILLO	IV	0	0	1	2	3	1	7	0	0	1	0	1	0.142857	0
1398	26665750100	26665750100	P0000410	MAURICIO VILLANUEVA JUAN MOISES	UNIVERSIDADE FEDERAL DA PARAÍBA 0 UFPB	III	7	4	6	12	6	9	44	15	4	4	0	8	0.181818	0
1077	26665894600	26665894600	P0051978	ABANTO VALLE CARLOS ANTONIO		III	0	1	1	1	1	2	6	1	3	2	0	0	0	0
1503	27967958300	27967958300	P0152337	MONTENEGRO BELTRAN PAOLA CATHERINE		III	6	1	1	3	2	3	16	6	5	5	0	2	0.125	0
5823	28367940300	28367940300	P0022945	SANTILLAN ALDANA JULIO FRANCISCO	COMCIENCIA PERU S.A.C.	VI	0	0	0	0	2	3	5	0	0	1	4	1	0.2	0
128	29067533200	29067533200	P0040172	BELTRAN GARATE BRADY ERNESTO	UNIVERSIDAD RICARDO PALMA	Investigador Distinguido	5	7	7	6	6	12	43	11	12	4	11	6	0.139535	0
1241	29067654000	29067654000	P0010814	DARGENT BOCANEGRA EDUARDO HERNANDO	PONTIFICIA UNIVERSIDAD CATOLICA DEL PERU	III	2	3	1	2	0	1	9	7	1	0	0	2	0.222222	0
9606	29067674500	29067674500	P0000692	CRUZ BEJARANO SEGUNDO ROGELIO	UNIVERSIDAD PERUANA CAYETANO HEREDIA	VII	1	0	0	0	0	0	1	0	0	0	1	0	0	0
3241	29067767600	29067767600	P0000773	GARCIA TELLO ANGELICA VICTORIA	UNIVERSIDAD NACIONAL DE TRUJILLO	V	2	0	0	2	1	0	5	1	1	0	3	0	0	0
2562	29068060300	29068060300	P0042335	OCAÑA GUTIERREZ VICTOR RAUL	UNIVERSIDAD CESAR VALLEJO S.A.C.	IV	0	1	0	1	0	1	3	1	0	1	1	0	0	0
4518	30467459900	30467459900	P0093096	COTRINA MONTENEGRO ESTHER GRACIELA DE LOS MILAGROS		VI	3	0	1	0	0	0	4	1	1	0	2	0	0	0
1250	30467702900	30467702900	P0011160	GARGUREVICH LIBERTI RAFAEL ERNESTO	PONTIFICIA UNIVERSIDAD CATOLICA DEL PERU	III	1	0	2	5	0	4	12	5	2	2	2	1	0.0833333	0
4192	32467546000	32467546000	P0016737	TRAMA . FLORENCIA ANDREA	CNEH0PERU	V	0	3	1	0	0	0	4	2	0	1	0	1	0.25	0
3478	32467562300	32467562300	P0016736	RIZO PATRON VIALE FEDERICO LUIS SEBASTIAN	CENTRO NEOTROPICAL DE ENTRENAMIENTO EN HUMEDALES 0 PERU 0 CNEH 0 PERU	V	0	2	0	0	0	0	2	1	0	1	0	0	0	0
3358	32867721900	32867721900	P0000393	HUARINGA JOAQUIN AMELIA WITE	UNIVERSIDAD NACIONAL AGRARIA LA MOLINA	V	1	0	2	1	4	1	9	2	2	3	2	1	0.111111	0
1492	34167852400	34167852400	P0003588	INGOL BLANCO EUSEBIO MERCEDES	NEW MEXICO STATE UNIVERSITY	III	4	0	2	5	3	3	17	7	3	0	0	1	0.0588235	0
1517	34168151100	34168151100	P0035444	MARQUINA FELDMAN PERCY SAMOEL	PONTIFICIA UNIVERSIDAD CATOLICA DEL PERU	III	1	1	2	0	2	3	9	3	4	2	0	0	0	0
1324	34168446900	34168446900	P0012286	VELA SAAVEDRA EMIR AUGUSTO	UNIVERSIDAD DE INGENIERIA Y TECNOLOGIA	III	4	3	4	4	6	4	25	2	7	0	0	8	0.32	0
6839	34267895900	34267895900	P0012639	YARLEQUE MEDINA MANUEL AUGUSTO		VI	2	1	1	0	2	1	7	0	0	0	0	2	0.285714	0
816	34869230400	34869230400	P0021295	CELIS PEREZ CESAR	PONTIFICIA UNIVERSIDAD CATOLICA DEL PERU	II	5	6	7	7	1	8	34	8	8	1	1	7	0.205882	0
4403	34869769300	34869769300	P0320924	HINCAPIÉ MONTOYA EDWIN MAURICIO	UNIVERSIDAD EAFIT MEDELLIN COLOMBIA	V	0	2	0	0	1	0	3	0	0	1	0	0	0	0
129	34969237300	34969237300	P0000347	LAVADO CASIMIRO WALDO SVEN	SERVICIO NACIONAL METEOROLOGIA E HIDROL.	Investigador Distinguido	6	5	8	11	10	11	51	38	6	1	3	1	0.0196078	0
3559	34969687500	34969687500	P0003249	ABREGU TUEROS LUIS FIDEL	UNIVERSIDAD DE SAN MARTIN DE PORRES	V	1	1	2	1	0	2	7	0	1	3	3	5	0.714286	0
2318	34970947900	34970947900	P0048821	FALCON ANTENUCCI ROSSE MARY		IV	0	0	1	1	0	0	2	0	0	1	1	0	0	0
130	34971781600	34971781600	P0010417	PACHECO ROMERO JOSE CARLOS	UNIVERSIDAD NACIONAL MAYOR DE SAN MARCOS	VI	5	10	8	5	7	5	40	0	0	1	12	33	0.825	0
4130	34974567400	34974567400	P0028652	MUJICA MORON NORMA CONSUELO	UNIVERSIDAD NACIONAL AGRARIA LA MOLINA	V	2	1	0	0	0	1	4	2	0	0	0	2	0.5	0
10552	35075350300	35075350300	P0017933	VASQUEZ APESTEGUI BERTHA VANESSA	UNIVERSIDAD PERUANA CAYETANO HEREDIA	VII	0	3	4	1	0	0	8	7	1	0	0	1	0.125	0
884	35082726600	35082726600	P0014676	TORRES FAJARDO KATHERINE JESSICA	UNIVERSIDAD PERUANA CAYETANO HEREDIA	II	2	4	1	5	0	2	14	12	2	0	0	1	0.0714286	0
4319	35087850200	35087850200	P0022658	BEJAR CASTILLO VILMA RUTH	INSTITUTO DE MEDICINA TROPICAL DANIEL A. CARRIÓN	V	1	1	0	0	2	2	6	1	0	1	3	1	0.166667	0
4108	35087877800	35087877800	P0001661	ASTETE CORNEJO JONH MAXIMILIANO	INSTITUTO NACIONAL DE SALUD	V	0	4	1	2	1	2	10	2	0	6	2	3	0.3	0
6702	35087929600	35087929600	P0010944	CHAVEZ RUIZ MANUEL	INSTITUTO NACIONAL DE SALUD	VI	0	0	0	0	0	1	1	0	1	0	0	1	1	0
1815	35088559000	35088559000	P0022939	MAQUERA AFARAY JULIO CESAR	UNIVERSIDAD RICARDO PALMA	IV	2	0	2	7	3	1	15	3	1	7	3	5	0.333333	0
1780	35088731800	35088731800	P0017997	RIVERA JACINTO MARCO ANTONIO	UNIVERSIDAD NACIONAL DE CAJAMARCA	IV	0	0	1	0	2	2	5	0	1	2	2	2	0.4	0
3357	35088807800	35088807800	P0020936	RODRÍGUEZ ULLOA CLAUDIA CAROLINA	UNIVERSIDAD NACIONAL DE CAJAMARCA	V	0	0	0	0	0	1	1	0	0	0	1	0	0	0
10306	35088816500	35088816500	P0037154	SABASTIZAGAL VELA ISELLE LYNN	INSTITUTO NACIONAL DE SALUD	VII	0	1	0	3	0	1	5	2	1	2	0	1	0.2	0
1565	35092079000	35092079000	P0095099	PAMPA CONDORI RUBEN	UNIVERSIDAD CATOLICA SAN PABLO	III	1	0	0	0	0	0	1	1	0	0	0	0	0	0
6443	35098369300	35098369300	P0103123	AYAQUI FLORES ROLANDO	UNIVERSIDAD NACIONAL DE SAN AGUSTÍN DE AREQUIPA	VI	0	1	2	0	0	1	4	1	0	0	2	2	0.5	0
1459	35105892500	35105892500	P0031703	SALAS MURRUGARRA ELISA DEL CARMEN		III	2	2	1	0	1	1	7	4	2	0	0	3	0.428571	0
3073	35106626400	35106626400	P0035746	ANGULO BAZAN YOLANDA ELVIRA	UNIVERSIDAD CIENTIFICA DEL SUR S.A.C.	V	0	5	5	2	3	2	17	2	1	6	4	11	0.647059	0
2558	35113344500	35113344500	P0097456	KOLEVIC ROCA LENKA ANGELITA	INSTITUTO NACIONAL DE SALUD DEL NIñO	IV	2	2	1	2	0	1	8	5	0	1	0	0	0	0
2934	35114829700	35114829700	P0016297	FLORES BLANCO LUIS ANGEL	UNIVERSIDAD PONTIFICIA CATÓLICA DEL PERÚ	V	0	0	0	2	0	0	2	2	0	0	0	1	0.5	0
6468	35118905300	35118905300	P0077797	HUERTA QUIÑONES VICTOR ALEXEI	UNIVERSIDAD NACIONAL DE INGENIERIA UNI	VI	1	2	0	4	1	5	13	1	0	0	1	2	0.153846	0
1151	35146362200	35146362200	P0210579	OLIVERA ANGULO JAVIER EFRAIN		III	1	3	0	2	2	1	9	4	5	0	0	8	0.888889	0
1200	35147639100	35147639100	P0000213	OCAÑA ANAYA ELADIO TEOFILO	UNIVERSIDAD NACIONAL DE INGENIERIA UNI	III	1	4	0	1	2	0	8	4	3	0	0	3	0.375	0
8789	35180488300	35180488300	P0061702	YANQUI MURILLO CALIXTRO	UNIVERSIDAD NACIONAL DE SAN AGUSTIN	VII	2	0	4	0	2	0	8	0	0	0	4	8	1	0
11319	35182164500	35182164500	P0014078	ZUÑIGA LOPEZ LUZ NOEMI	INSTITUTO NACIONAL DE INNOVACION AGRARIA	VII	0	0	0	0	0	1	1	1	0	0	0	0	0	0
1670	35185253500	35185253500	P0003443	MEDINA ESPINOZA WENCESLAO TEDDY	UNIVERSIDAD NACIONAL DEL ALTIPLANO PUNO	III	0	0	0	2	1	2	5	0	3	1	1	2	0.4	0
2144	35188754400	35188754400	P0004097	TRUJILLO HERRERA WILIAM VICTOR	WAREM S.A.C.	IV	0	0	0	0	1	3	4	1	0	1	1	0	0	0
5032	35189042300	35189042300	P0012318	LOVERA DAVILA DANIEL FLORENCIO	UNIVERSIDAD NACIONAL MAYOR DE SAN MARCOS	VI	0	1	0	1	0	0	2	0	0	1	0	0	0	0
5058	35192389100	35192389100	P0022038	VILCA QUISPE AUGUSTO		VI	0	0	0	0	1	0	1	1	0	0	0	0	0	0
633	35194785800	35194785800	P0020580	SORIA MEDINA JAIME ISMAEL	UNIVERSITY OF KENTUCKY	II	4	2	2	1	1	1	11	8	2	1	0	3	0.272727	0
6279	35201788700	35201788700	P0076083	MUÑOA CHIVILCHEZ LUPITA ENRIQUETA	CENTRO INTERNACIONAL DE LA PAPA	VI	0	0	1	1	0	0	2	1	1	0	0	1	0.5	0
4028	35204440100	35204440100	P0055187	CASTRO CARLIN JUAN FRANCISCO	UNIVERSIDAD DEL PACIFICO	V	0	1	1	2	0	1	5	3	2	0	0	3	0.6	0
5020	35224634800	35224634800	P0044575	CHANAME AMPUERO EVA VERONIKA	CENTRO DE INFORMACION Y EDUCACION PARA LA PREVENCION DEL ABUSO DE DROGAS 0 CEDRO	VI	0	0	0	0	0	2	2	1	0	1	0	0	0	0
7785	35225194100	35225194100	P0319825	ZUÑIGA SCHRODER HUMBERTO ANGEL	UNIVERSIDAD DEL PACIFICO	VII	0	0	0	0	1	0	1	0	0	0	1	1	1	0
1026	35225351000	35225351000	P0014462	OSADA LIY JORGE ENRIQUE	UNIVERSIDAD PERUANA CAYETANO HEREDIA	III	3	3	6	5	7	1	25	4	0	3	13	8	0.32	0
131	35227093400	35227093400	P0047798	CASTROMONTE FLORES CESAR MANUEL	UNIVERSIDAD NACIONAL DE INGENIERIA UNI	Investigador Distinguido	2	8	5	12	3	14	44	17	4	3	1	0	0	0
132	35230126500	35230126500	P0406629	MILANES CARREÑO DIEGO ALEJANDRO		Investigador Distinguido	46	47	45	35	71	63	307	209	94	4	0	0	0	0
6550	35232726700	35232726700	P0047104	ARMAS ALVARADO MARIA ELISIA	UNIDAD EJECUTORA 002 0 INICTEL0UNI	VI	0	0	1	0	1	1	3	0	1	0	1	1	0.333333	0
3997	35267911100	35267911100	P0204501	ARRASCO ALEGRE JUAN CARLOS	MINISTERIO DE SALUD0 MINSA	V	0	1	0	2	0	4	7	2	1	0	4	0	0	0
1447	35270210800	35270210800	P0013257	ROSAS BAZAN RUDY JOSÉ	PONTIFICIA UNIVERSIDAD CATOLICA DEL PERU	III	2	2	1	4	2	0	11	3	3	4	1	3	0.272727	0
134	35271437900	35271437900	P0019490	CHAVEZ FUMAGALLI MIGUEL ANGEL	UNIVERSIDAD CATOLICA DE SANTA MARIA	Investigador Distinguido	14	8	10	11	19	24	86	43	38	4	0	8	0.0930233	0
4195	35273053300	35273053300	P0021941	NUREÑA ARIAS CESAR RODOLFO	UNIVERSIDAD NACIONAL MAYOR DE SAN MARCOS	V	1	0	0	0	0	0	1	0	0	1	0	1	1	0
3299	35273676400	35273676400	P0040077	SILVA MACHER JOSE CARLOS	PONTIFICIA UNIVERSIDAD CATOLICA DEL PERU	V	0	0	0	0	0	1	1	1	0	0	0	0	0	0
1563	35305647500	35305647500	P0003565	PARQUE TENORIO VICTOR	HIROSHIMA UNIVERSITY	III	11	5	19	11	13	5	64	9	5	3	2	24	0.375	0
6539	35305829500	35305829500	P0002248	RODRIGUEZ DELFIN ALFREDO SALOMON	UNIVERSIDAD NACIONAL AGRARIA LA MOLINA	VI	0	3	0	0	0	0	3	1	1	1	0	0	0	0
5402	35306338300	35306338300	P0000434	BEJARANO LUJAN DAGNITH LIZ	UNIVERSIDAD NACIONAL AUTONOMA DE TAYACAJA DANIEL HERNANDEZ MORILLO	VI	0	0	0	0	0	0	0	0	0	0	0	0	0	0
916	35312652700	35312652700	P0013393	TAY CHU JON LIDIA YILENG	UNIVERSIDAD PERUANA CAYETANO HEREDIA	II	1	1	5	2	4	2	15	3	8	1	3	2	0.133333	0
930	35317747700	35317747700	P0013294	JONES PEREZ JOEL	PONTIFICIA UNIVERSIDAD CATOLICA DEL PERU	II	2	3	1	1	3	1	11	8	3	0	0	3	0.272727	0
491	35318269200	35318269200	P0002369	RAMOS ESCUDERO DIOMEDES FERNANDO	UNIVERSIDAD SAN IGNACIO DE LOYOLA S.A	I	4	2	5	3	6	10	30	16	6	4	4	17	0.566667	0
1512	35322962700	35322962700	P0244721	MONJE LOPEZ IVONNE E.		III	0	2	1	2	1	2	8	7	1	0	0	1	0.125	0
2211	35324310900	35324310900	P0011528	FRISANCHO HIDALGO SUSANA DEL MAR	PONTIFICIA UNIVERSIDAD CATOLICA DEL PERU	IV	1	0	2	1	1	1	6	1	0	4	1	0	0	0
135	35325262400	35325262400	P0033554	MORALES PAREDES HELMO KELIS	UNIVERSIDADE ESTADUAL PAULISTA 0 UNESP	Investigador Distinguido	4	1	10	6	12	12	45	16	1	2	1	2	0.0444444	0
1497	35326841400	35326841400	P0035791	HIGUCHI YSHIZAKI ANGIE LUZ	UNIVERSIDAD DEL PACIFICO	III	0	2	1	3	3	2	11	3	3	4	1	4	0.363636	0
136	35337732200	35337732200	P0134878	NAGLES VIDAL EDGAR ORLANDO	UNIVERSIDAD NACIONAL MAYOR DE SAN MARCOS	Investigador Distinguido	5	3	1	1	4	6	20	10	5	5	0	15	0.75	0
6392	35339126000	35339126000	P0232880	VILLACIS FAJARDO JUAN DANIEL	UNIVERSIDAD NACIONAL AUTONOMA DE ALTO AMAZONAS	VI	0	2	2	0	0	0	4	0	1	2	0	1	0.25	0
2505	35366114700	35366114700	P0195786	FLORES BARRON GIANCARLO AUGUSTO	UNIVERSIDAD PRIVADA DEL NORTE SAC	IV	2	2	1	0	1	0	6	4	0	0	0	0	0	0
137	35369240000	35369240000	P0024465	VÁZQUEZ ROWE IAN	PONTIFICIA UNIVERSIDAD CATOLICA DEL PERU	Investigador Distinguido	12	17	16	13	7	10	75	68	1	0	0	29	0.386667	0
138	35392400000	35392400000	P0014298	RUIZ BLAZQUEZ JOAQUIM		Investigador Distinguido	8	5	11	14	10	4	52	21	15	8	6	33	0.634615	0
2662	35421926500	35421926500	P0023654	SOTOMAYOR ALZAMORA GUINA GUADALUPE	UNIVERSIDAD NACIONAL DEL ALTIPLANO PUNO	IV	0	1	2	3	2	0	8	0	0	0	2	2	0.25	0
139	35483049600	35483049600	P0002414	ARROYO ACEVEDO JORGE LUIS	UNIVERSIDAD NACIONAL MAYOR DE SAN MARCOS	I	5	8	3	6	0	4	26	10	6	7	0	0	0	0
6228	35483709300	35483709300	P0003199	GORRITI GUTIERREZ ARILMI ROSA	UNIVERSIDAD NACIONAL MAYOR DE SAN MARCOS	VI	0	3	0	0	0	0	3	0	1	0	0	0	0	0
140	35485511200	35485511200	P0052373	RAMOS SANCHEZ EDUARDO MILTON	UNIVERSIDAD NACIONAL TORIBIO RODRIGUEZ DE MENDOZA DE AMAZONAS	Investigador Distinguido	3	5	5	5	4	2	24	18	4	1	1	3	0.125	0
3954	35519942400	35519942400	P0012261	PEREZ PEÑA PEDRO ELEODORO	UNIVERSIDAD CIENTIFICA DEL PERU	V	1	7	2	5	2	4	21	9	3	0	2	1	0.047619	0
2598	35572587800	35572587800	P0022558	ACOSTA BARRIGA JOSHI ROSA MAGALI	UNIVERSIDAD NACIONAL DEL CENTRO DEL PERU	IV	1	1	1	1	1	0	5	1	1	2	1	1	0.2	0
6448	35589598300	35589598300	P0016759	CENTURION RIVAS HUGO PATRICIO	LASER MEDICAL RESERCH E.I.R.L.	VI	1	2	0	1	0	1	5	1	2	2	0	3	0.6	0
141	35593777700	35593777700	P0015235	OCHOA WOODELL THERESA JEAN	UNIVERSIDAD PERUANA CAYETANO HEREDIA	Investigador Distinguido	17	12	9	11	11	7	67	47	8	10	1	16	0.238806	0
1296	35604560500	35604560500	P0019266	PUYEN GUERRA ZULLY MARGOTH	INSTITUTO NACIONAL DE SALUD	III	1	3	3	7	1	6	21	12	2	7	0	7	0.333333	0
801	35610153900	35610153900	P0001938	GONZALES LOZADA WILFREDO ANTONIO	UNIVERSIDAD PERUANA CAYETANO HEREDIA	II	2	0	2	1	0	1	6	3	1	1	1	4	0.666667	0
2494	35736732700	35736732700	P0095755	MORALES CHOCANO DANIEL E	UNIVERSIDAD NACIONAL MAYOR DE SAN MARCOS	IV	1	3	3	1	0	0	8	5	2	0	0	0	0	0
10147	35737458100	35737458100	P0090535	ORDOÑEZ LIVIA MAURO ALBERTO	UNIVERSIDAD MAYOR DE SAN MARCOS	VII	0	1	0	0	0	0	1	0	1	0	0	0	0	0
2303	35747578300	35747578300	P0110044	SOTO CALLE VERONICA ELENA	UNIVERSIDAD PERUANA CAYETANO HEREDIA	IV	0	1	0	1	0	1	3	3	0	0	0	0	0	0
142	35749450200	35749450200	P0214163	ALCALDE RABANAL JACQUELINE ELIZABETH	INSTITUTO NACIONAL DE SALUD PÚBLICA DE CUERNAVACA (INSP)	Investigador Distinguido	2	14	11	6	7	4	44	26	18	0	0	7	0.159091	0
4767	35751991400	35751991400	P0170407	GUERRERO BARNECHEA GABRIELA	GRADE	VI	0	1	0	0	0	0	1	1	0	0	0	1	1	0
957	35756886700	35756886700	P0018367	TUPAYACHI TRUJILLO RAUL	ORGANISMO DE EVALUACION Y FISCALIZACION AMBIENTAL 0 OEFA	II	0	0	0	0	0	0	0	0	0	0	0	0	0	0
4863	35757972200	35757972200	P0012556	ARAUJO PANTOJA PATRICIA		VI	0	0	0	1	0	0	1	0	1	0	0	0	0	0
2919	35758133200	35758133200	P0010548	VEGAS PEREZ CARLOS ALFREDO	UNIVERSIDAD NACIONAL DE LA AMAZONIA PERUANA	V	1	1	0	0	1	1	4	1	1	2	0	0	0	0
1204	35784066200	35784066200	P0017939	CASAS APAYCO LESLIE CAROLL	UNIVERSIDAD PERUANA DE CIENCIAS APLICADAS S.A.C	III	0	2	1	1	0	1	5	0	2	1	1	1	0.2	0
2866	35785677400	35785677400	P0012382	DIAZ ROSADO JOSE CARLOS	HSE CORPORATION S.A.C.	V	1	1	1	1	0	0	4	0	2	1	1	0	0	0
4855	35799249800	35799249800	P0075812	TICONA PEREZ FANY VERONICA	UNIVERSIDAD PRIVADA SAN JUAN BAUTISTA SOCIEDAD ANONIMA CERRADA 0 UPSJB SAC	VI	0	0	0	0	0	1	1	1	0	0	0	0	0	0
2170	35810046100	35810046100	P0216450	GONZÁLEZ FERNÁNDEZ JOSÉ VULFRANO	UNIVERSIDAD NACIONAL MAYOR DE SAN MARCOS	IV	2	0	0	6	4	2	14	4	5	2	1	7	0.5	0
2383	35813813700	35813813700	P0001703	PADILLA ROJAS CARLOS PATRICIO	INSTITUTO NACIONAL DE SALUD	IV	1	3	5	8	3	6	26	12	3	6	3	3	0.115385	0
820	35999510000	35999510000	P0129824	PAREDES GONZALES MARITZA VICTORIA	PONTIFICIA UNIVERSIDAD CATOLICA DEL PERU	II	0	3	3	1	4	3	14	12	1	0	0	8	0.571429	0
3112	36005212600	36005212600	P0052720	BALARIN BONAZZI MARIA RAFAELA	GRADE	V	2	1	1	0	0	3	7	1	1	0	0	1	0.142857	0
1244	36009057100	36009057100	P0011599	NIETO JUAREZ JESSICA IVANA	UNIVERSIDAD NACIONAL DE INGENIERIA UNI	III	0	1	1	2	1	2	7	5	2	0	0	3	0.428571	0
5117	36019801600	36019801600	P0010112	GAMARRA YAÑEZ HEIDY ALCIRA	CENTRO INTERNACIONAL DE LA PAPA	VI	0	2	2	0	1	1	6	2	2	2	0	0	0	0
1388	36021079300	36021079300	P0013038	CHAU PEREZ ARANIBAR CECILIA BEATRIZ	PONTIFICIA UNIVERSIDAD CATOLICA DEL PERU	III	1	0	3	0	1	1	6	3	1	0	1	0	0	0
3505	36022072500	36022072500	P0019903	FIGUEROA SALVADOR LINDER JUANITO	VARIFARMA PERU S.A.C.	V	1	4	1	3	0	0	9	3	2	2	1	1	0.111111	0
1582	36022215800	36022215800	P0010141	BENDEZU EGUIS JORGE EDUARDO	BIO TRANSFER S.A.C.	III	3	0	1	1	0	0	5	4	0	0	1	4	0.8	0
3741	36053827700	36053827700	P0014997	PAREDES DE GOMEZ TRINIDAD BETTY	UNIVERSIDAD NACIONAL DE SAN AGUSTIN	V	0	0	2	1	2	1	6	3	0	2	0	1	0.166667	0
4087	36053946100	36053946100	P0031146	TORRES MARQUINA IVAN ANDRE	CONSORCIO SALUD TORRES RODRIGUEZ S.R.L.	V	1	2	0	0	0	0	3	1	2	0	0	0	0	0
4812	36055080500	36055080500	P0263102	PAZ MANRIQUE ROBERTO	J&J PRODUCTOS MEDICOS & FARMACEUTICOS DEL PERU S.A.	VI	0	0	0	0	0	0	0	0	0	0	0	0	0	0
834	36057182800	36057182800	P0041024	NATIVIDAD CARPIO GABRIEL ANDRES	UNIVERSIDAD DE PIURA	II	1	1	1	2	1	1	7	7	0	0	0	1	0.142857	0
143	36058487300	36058487300	P0026151	CILLONIZ CAMPOS CATIA	UNIVERSIDAD CONTINENTAL SOCIEDAD ANONIMA CERRADA	Investigador Distinguido	25	19	28	23	21	9	125	78	9	18	7	23	0.184	0
3003	36068979700	36068979700	P0157347	BELAUNDE OLSCHEWSKI LUISA ELVIRA	UNIVERSIDAD NACIONAL MAYOR DE SAN MARCOS	V	0	0	1	0	1	2	4	1	0	2	1	0	0	0
595	36081441400	36081441400	P0045905	PEREZ VILLEGAS CESAR ENRIQUE	UNIVERSIDAD PRIVADA DEL NORTE SAC	II	3	3	1	2	1	7	17	11	4	1	1	6	0.352941	0
692	36081695400	36081695400	P0000528	ANGELATS SILVA LUIS MANUEL	UNIVERSIDAD PRIVADA ANTENOR ORREGO	II	3	8	8	10	0	7	36	2	11	7	5	4	0.111111	0
1391	36084087300	36084087300	P0208845	CASTILLO BARDALEZ PAUL GONZALO		III	0	1	0	1	2	2	6	3	3	0	0	0	0	0
937	36087260400	36087260400	P0005008	GUTIERREZ VILLAFUERTE CESAR ARTURO	UNIVERSIDAD DE PIURA	II	1	2	1	3	4	3	14	1	0	7	3	0	0	0
1505	36096906900	36096906900	P0048288	LLANCO ALBORNOZ LUIS ANTONIO	UNIVERSIDAD PRIVADA SAN JUAN BAUTISTA SOCIEDAD ANONIMA CERRADA 0 UPSJB SAC	III	1	3	9	6	2	1	22	6	1	4	11	6	0.272727	0
868	36099959000	36099959000	P0015083	BENAVENTE ESCOBAR CARLOS LENIN	INSTITUTO GEOLOGICO MINERO Y METALURGICO	II	0	6	2	3	3	1	15	11	4	0	0	3	0.2	0
670	36124902900	36124902900	P0078290	MENDOZA CORTEZ JUAN WALDIR	UNIVERSIDAD NACIONAL AGRARIA LA MOLINA	II	3	1	1	1	2	3	11	0	2	5	2	3	0.272727	0
4427	36128587900	36128587900	P0029816	FLORES TRUJILLO GUSTAVO ADOLFO	UNIVERSIDAD PRIVADA ANTENOR ORREGO	VI	0	0	0	2	0	0	2	0	0	1	1	0	0	0
2456	36137871700	36137871700	P0020945	QUISPE GUZMAN DINO LUCIO	UNIVERSIDAD NACIONAL DE SAN ANTONIO ABAD DEL CUSCO	IV	1	0	2	0	1	0	4	1	3	0	0	0	0	0
1940	36162945200	36162945200	P0138339	VERGARA BUENAVENTURA ANDREA VICTORIA	UNIVERSIDAD CIENTIFICA DEL SUR S.A.C.	IV	1	6	2	2	5	4	20	5	6	3	5	12	0.6	0
8719	36163218600	36163218600	P0010619	MEDINA RAMOS CARLOS CELESTINO	UNIVERSIDAD NACIONAL DE INGENIERIA UNI	VII	0	2	0	1	0	2	5	0	0	0	0	0	0	0
144	36163403700	36163403700	P0003403	NIETO CHAUPIS HUBER AMANCIO	UNIVERSIDAD AUTONOMA DEL PERU S.A.C.	V	38	23	34	39	41	41	216	0	1	8	19	208	0.962963	0
2552	36163560500	36163560500	P0021811	TORRES HUACO FRANK DENIS	UNIVERSIDAD CONTINENTAL SOCIEDAD ANONIMA CERRADA	IV	1	2	0	1	0	0	4	1	1	2	0	3	0.75	0
1439	36171203300	36171203300	P0012246	RIVERA ALBINAGORTA FULTON PAUL	UNIVERSIDAD CIENTIFICA DEL SUR S.A.C.	III	1	1	0	0	2	0	4	1	0	2	0	1	0.25	0
517	36172607400	36172607400	P0003246	OCHOA CAMARA JOSE ANTONIO	UNIVERSIDAD NACIONAL DE SAN ANTONIO ABAD DEL CUSCO	I	3	2	2	2	2	3	14	4	5	3	1	1	0.0714286	0
8331	36175621700	36175621700	P0108243	ACUÑA BARRIOS MARIBEL		VII	0	0	1	2	0	2	5	0	0	2	2	0	0	0
825	36182860400	36182860400	P0051787	ANZA RAMIREZ CECILIA ISABEL	UNIVERSIDAD PERUANA CAYETANO HEREDIA	II	2	4	3	6	6	6	27	19	6	1	0	1	0.037037	0
1471	36188600400	36188600400	P0003566	LIVIA SEGOVIA JOSE HECTOR	UNIVERSIDAD NAC. FEDERICO VILLARREAL	III	0	0	2	5	4	4	15	3	2	3	2	2	0.133333	0
1567	36191019500	36191019500	P0023403	ORTIZ SAAVEDRA PEDRO JOSE		III	5	2	2	2	0	0	11	9	1	1	0	3	0.272727	0
838	36193302500	36193302500	P0241787	RODRIGUEZ RAMIREZ ERNESTO CHANES	UNIVERSIDAD CONTINENTAL SOCIEDAD ANONIMA CERRADA	II	1	3	6	3	7	4	24	13	7	3	0	11	0.458333	0
145	36236717500	36236717500	P0010589	ESPINOSA PEZZIA AGUSTIN	PONTIFICIA UNIVERSIDAD CATOLICA DEL PERU	Investigador Distinguido	3	9	10	14	14	12	62	33	9	6	12	13	0.209677	0
146	36239170800	36239170800	P0014193	PINTO OBLITAS JOSEPH ARTURO	UNIVERSIDAD PRIVADA SAN JUAN BAUTISTA SOCIEDAD ANONIMA CERRADA 0 UPSJB SAC	Investigador Distinguido	10	9	13	8	10	6	56	24	13	12	5	15	0.267857	0
964	36240278600	36240278600	P0055460	ALAVE ROSAS JORGE LUIS		II	0	3	0	6	6	6	21	12	2	3	3	6	0.285714	0
6203	36240772100	36240772100	P0003993	PACA PALAO ADA YESENIA	SINEACE	VI	0	0	0	1	0	0	1	0	0	0	1	0	0	0
551	36242276900	36242276900	P0011401	ZEGARRA RODRIGUEZ DEMOSTENES	UNIVERSIDADE FEDERAL DE LAVRAS, UFLA, LAVRAS, BRASIL	I	12	4	10	15	15	15	71	24	14	2	0	17	0.239437	0
147	36245038100	36245038100	P0010347	GUERRA TORRES JORGE ANDRES	PONTIFICIA UNIVERSIDAD CATOLICA DEL PERU	I	5	4	7	8	2	3	29	19	4	0	2	7	0.241379	0
1203	36450634000	36450634000	P0010764	JIMENEZ ALIAGA KARIM LIZETH	UNIVERSIDAD NACIONAL MAYOR DE SAN MARCOS	III	1	0	1	2	2	1	7	5	1	1	0	2	0.285714	0
2586	36451457500	36451457500	P0034547	YARLEQUE GALVEZ CHRISTIAN PEDRO	PONTIFICIA UNIVERSIDAD CATOLICA DEL PERU	IV	1	0	1	2	0	2	6	6	0	0	0	0	0	0
2342	36451513200	36451513200	P0055204	ZUÑIGA ALVA JOSE JAVIER	UNIVERSIDAD DEL PACIFICO	IV	1	3	0	0	0	0	4	4	0	0	0	0	0	0
3196	36451538400	36451538400	P0023868	VASQUEZ CORDANO ARTURO LEONARDO	ESCUELA DE POSTGRADO GERENS	V	0	1	1	0	0	0	2	2	0	0	0	2	1	0
2179	36453171400	36453171400	P0002268	ORIHUELA ROMERO CARLOS ENRIQUE	UNIVERSIDAD NACIONAL AGRARIA LA MOLINA	IV	1	2	1	0	1	2	7	1	3	0	3	2	0.285714	0
3553	36457261500	36457261500	P0064824	PARIONA LLANOS RICARDO	UNIVERSIDAD NACIONAL MAYOR DE SAN MARCOS	V	1	0	1	1	0	0	3	2	1	0	0	0	0	0
3779	36460621500	36460621500	P0028250	ACHANCCARAY DIAZ DAVID RONALD	ADVANCED TELECOMMUNICATIONS RESEARCH INSTITUTE INTERNATIONAL	V	4	2	3	2	3	1	15	4	1	1	0	3	0.2	0
5678	36461435100	36461435100	P0013615	MAYHUA MENDOZA PAUL HERBER	UNIVERSIDAD NACIONAL DE HUANCAVELICA	VI	2	0	0	0	1	4	7	0	1	4	2	1	0.142857	0
9928	36461643900	36461643900	P0086384	RAMOS ACUÑA HEBERT ERNESTO	UNIVERSIDAD NACIONAL DE HUANCAVELICA	VII	0	0	0	0	0	0	0	0	0	0	0	0	0	0
6045	36464921800	36464921800	P0000051	ARCOS PINEDA JESUS HERACLIDES	UNIVERSIDAD NACIONAL DEL ALTIPLANO PUNO	VI	0	0	1	0	0	0	1	0	0	1	0	0	0	0
1302	36466417000	36466417000	P0063049	GONZALEZ FARIAS ISABEL MARINA	UNIVERSIDAD DE PIURA	III	0	1	1	0	0	1	3	2	0	0	0	1	0.333333	0
885	36466863000	36466863000	P0069009	NECIOSUP DELGADO SILVIA PATRICIA	INSTITUTO NACIONAL DE ENFERMEDADES NEOPLASICAS	II	1	8	2	3	2	9	25	7	12	2	2	0	0	0
955	36468818600	36468818600	P0010019	MONTES TORRES IVONNE KATHERINE	INSTITUTO GEOFISICO DEL PERU	II	5	2	2	1	4	1	15	14	0	0	0	0	0	0
649	36468818600	36468818600	P0010022	ROSALES RIMACHE JAIME ALONSO	UNIVERSIDAD CONTINENTAL SOCIEDAD ANONIMA CERRADA	II	5	2	2	1	4	1	15	14	0	0	0	0	0	0
3337	36471344000	36471344000	P0049753	VILLANUEVA TALAVERA EDWIN RAFAEL	PONTIFICIA UNIVERSIDAD CATOLICA DEL PERU	V	2	1	3	5	1	5	17	2	2	0	5	5	0.294118	0
5805	36483900700	36483900700	P0011620	AMEMIYA HOSHI ISABEL		VI	0	0	0	0	0	0	0	0	0	0	0	0	0	0
2566	36496392200	36496392200	P0000427	ALVARADO IPARRAGUIRRE DEBORA ELIZABETH	UNIVERSIDAD NACIONAL MAYOR DE SAN MARCOS	IV	1	1	0	1	0	1	4	0	3	0	1	0	0	0
975	36505110300	36505110300	P0002755	SURCO LAOS FELIPE ARTEMIO	UNIVERSIDAD NACIONAL SAN LUIS GONZAGA DE ICA	II	0	0	1	4	8	2	15	1	8	1	5	2	0.133333	0
627	36514271400	36514271400	P0079210	CHAVEZ GALARZA JULIO CESAR	UNIVERSIDAD NACIONAL DE BARRANCA	II	1	3	4	5	0	2	15	5	3	1	6	2	0.133333	0
9731	36544615900	36544615900	P0204631	VILCA QUISPE LIDIA NARDA		VII	0	0	1	0	0	0	1	0	0	1	0	0	0	0
2126	36545648600	36545648600	P0019389	BAMBAREN ALATRISTA CELSO VLADIMIR	UNIVERSIDAD PERUANA CAYETANO HEREDIA	IV	3	1	0	0	1	0	5	3	0	2	0	1	0.2	0
6778	36546241200	36546241200	P0202131	LEON CASTILLO JANINA VIRGINIA		VI	0	0	0	0	0	0	0	0	0	0	0	0	0	0
11171	36572507500	36572507500	P0018563	ROBLES MARTINEZ RONALD FRED		VII	0	0	1	0	0	0	1	1	0	0	0	0	0	0
2956	36572917900	36572917900	P0036182	TARRILLO OLANO JIMMY FERNANDO	UNIVERSIDAD DE INGENIERIA Y TECNOLOGIA	V	2	1	0	1	2	1	7	0	0	0	0	0	0	0
3324	36573191400	36573191400	P0021586	CARRASCO SOLIS FERNANDO CARLOS	SERVICIO NACIONAL DE SANIDAD AGRARIA	V	0	2	1	0	2	2	7	1	5	0	1	5	0.714286	0
148	36607394000	36607394000	P0187028	AVILA GEORGE HIMER	UNIVERSIDAD DE GUADALAJARA	Investigador Distinguido	11	7	9	6	7	7	47	13	10	2	6	14	0.297872	0
1699	36611468700	36611468700	P0071438	CONTRERAS MARTINEZ CARMEN CECILIA	SOCIOS EN SALUD SUCURSAL PERU	Investigador Distinguido	7	9	6	5	7	8	42	33	0	3	0	2	0.047619	0
149	36612122400	36612122400	P0204372	LORET DE MOLA ZANATTI CHRISTIAN	UNIVERSIDADE FEDERAL DO RIO GRANDE0FURG	Investigador Distinguido	8	11	5	4	8	3	39	27	10	1	1	10	0.25641	0
11234	36624984400	36624984400	P0040878	CASTILLO CONTRERAS OFELIA BRISAIDA	HOSPITAL CENTRAL NO 1. SEGURO SOCIAL DEL PERÚ	VII	0	0	0	0	0	0	0	0	0	0	0	0	0	0
3542	36626155800	36626155800	P0217649	REVOREDO REGO FERNANDO ROMULO	HOSPITAL NACIONAL GUILLERMO ALMENARA IRIGOYEN0ESSALUD, LIMA	V	1	2	2	3	3	0	11	0	1	2	6	7	0.636364	0
150	36626171700	36626171700	P0012538	SALINAS REVILLA NORMA	PONTIFICIA UNIVERSIDAD CATOLICA DEL PERU	Investigador Distinguido	8	8	13	7	5	10	51	45	1	0	1	1	0.0196078	0
10566	36628356600	36628356600	P0013313	GONZALES NIÑO FRANCO ALEJANDRO		VII	0	0	0	1	0	1	2	0	0	0	1	1	0.5	0
1176	36629530700	36629530700	P0023339	SOTOMAYOR MELO DIEGO ALEJANDRO	UNIVERSIDAD NACIONAL AGRARIA LA MOLINA	III	1	1	1	1	4	3	11	6	2	2	0	4	0.363636	0
2400	36640613900	36640613900	P0056667	ALARCO TOSONI GERMAN ALEJANDRO	UNIVERSIDAD DEL PACIFICO	IV	2	2	0	1	1	0	6	0	0	3	3	3	0.5	0
151	36642253500	36642253500	P0010029	COSSIO BOLAÑOS MARCO ANTONIO		Investigador Distinguido	19	16	26	18	11	18	108	18	17	38	30	44	0.407407	0
2776	36642342000	36642342000	P0058339	CARRANZA DE LA CRUZ CESAR ALBERTO	PONTIFICIA UNIVERSIDAD CATOLICA DEL PERU	V	0	1	1	1	1	0	4	0	0	0	0	0	0	0
5426	36642408600	36642408600	P0014755	GALAN RODAS ROMAN EDEN	UNIVERSIDAD CONTINENTAL SOCIEDAD ANONIMA CERRADA	VI	1	4	2	0	1	1	9	0	0	0	2	3	0.333333	0
3691	36642567400	36642567400	P0016414	GONZALES ESCALANTE EDGAR	UNIVERSIDAD DE PIURA	V	3	6	1	1	1	1	13	0	1	8	0	8	0.615385	0
2501	36642776800	36642776800	P0010144	PERALES CABRERA JUAN ALBERTO	UNIVERSIDAD NACIONAL MAYOR DE SAN MARCOS	IV	4	3	0	0	4	0	11	0	0	3	1	7	0.636364	0
1040	36643000100	36643000100	P0012455	PEREZ LU JOSE ENRIQUE		III	1	1	0	1	0	0	3	2	0	1	0	0	0	0
4277	36643776000	36643776000	P0002995	GONZALES CHAVEZ SALOME	UNIVERSIDAD NACIONAL DE INGENIERIA UNI	V	0	0	1	2	0	2	5	1	1	0	1	0	0	0
152	36659719000	36659719000	P0011078	ROMAN GONZALEZ AVID	UNIVERSIDAD NACIONAL TECNOLOGICA DE LIMA SUR 0 UNTELS	Investigador Distinguido	42	21	17	9	24	22	135	1	9	16	42	35	0.259259	0
4296	36662892500	36662892500	P0016885	SAMANES CARDENAS JORGE ENRIQUE	COMISION NACIONAL DE INVESTIGACION Y DESARROLLO AEROESPACIAL (CONIDA)	V	1	2	2	8	0	10	23	1	1	0	0	1	0.0434783	0
1032	36666915400	36666915400	P0055147	LUNA ADÁN ANA EUGENIA	UNIVERSIDAD DEL PACIFICO	III	5	7	7	7	7	5	38	2	7	3	4	6	0.157895	0
3171	36671739200	36671739200	P0001025	PRIETO LARA ZULITA ADRIANA	UNIVERSIDAD NACIONAL DE TRUJILLO	V	0	0	3	1	1	0	5	1	1	0	1	3	0.6	0
1574	36675972400	36675972400	P0002058	SOLIS CALERO CHRISTIAN	UNIVERSIDAD NACIONAL MAYOR DE SAN MARCOS	III	1	1	0	2	0	1	5	5	0	0	0	1	0.2	0
873	36681816900	36681816900	P0094024	BAZAN RAMIREZ ALDO	UNIVERSIDAD NACIONAL JOSÉ MARÍA ARGUEDAS	II	1	2	2	6	5	3	19	5	9	4	1	15	0.789474	0
153	36719908000	36719908000	P0003574	AGUILAR VELEZ RAFAEL	PONTIFICIA UNIVERSIDAD CATOLICA DEL PERU	I	23	5	4	6	6	7	51	21	3	12	8	23	0.45098	0
154	36727368100	36727368100	P0010128	GOMEZ CAMPOS ROSSANA ANELICE	UNIVERSIDAD SAN IGNACIO DE LOYOLA S.A	Investigador Distinguido	19	17	34	18	5	0	93	14	8	40	29	43	0.462366	0
1138	36766839700	36766839700	P0003300	CABANILLAS AMADO BILLY JOEL	UNIVERSIDAD PERUANA CAYETANO HEREDIA	III	3	1	2	1	1	0	8	4	2	0	0	2	0.25	0
927	36767423500	36767423500	P0098908	GRIESELER 00 ROLF	PONTIFICIA UNIVERSIDAD CATOLICA DEL PERU	II	3	2	7	5	2	2	21	11	2	1	2	0	0	0
699	36774424900	36774424900	P0013520	CAYO COLCA ILSE SILVIA	UNIVERSIDAD NACIONAL TORIBIO RODRIGUEZ DE MENDOZA DE AMAZONAS	II	1	3	6	2	7	9	28	16	3	7	2	2	0.0714286	0
6142	36782602000	36782602000	P0012797	PANFICHI HUAMAN ALDO ITALO	PONTIFICIA UNIVERSIDAD CATOLICA DEL PERU	VI	0	1	0	1	0	0	2	1	0	0	0	0	0	0
662	36805439500	36805439500	P0002133	COMINA BELLIDO GERMAN YURI	UNIVERSIDAD NACIONAL DE INGENIERIA UNI	II	1	2	0	2	0	1	6	2	2	0	0	0	0	0
2623	36808218600	36808218600	P0134678	ROUSSEAU STÉPHANIE	PONTIFICIA UNIVERSIDAD CATOLICA DEL PERU	IV	2	1	1	2	0	0	6	4	1	0	0	4	0.666667	0
6269	36808902700	36808902700	P0003457	CATACORA VILLASANTE MANUEL MARTIN	UNIVERSIDAD NACIONAL MAYOR DE SAN MARCOS	VI	2	1	0	0	0	0	3	0	1	1	1	0	0	0
911	36810281400	36810281400	P0040808	PEREYRA ELIAS RENEE FRANCISCO	UNIVERSITY OF OXFORD	II	5	4	2	2	1	0	14	8	2	4	0	3	0.214286	0
2256	36834440700	36834440700	P0051072	SANTA CRUZ FARFAN LIBIO ROY	UNIVERSIDAD NACIONAL DE SAN AGUSTÍN DE AREQUIPA	IV	4	2	0	0	1	2	9	3	5	1	0	1	0.111111	0
2445	36835655100	36835655100	P0011321	GRIMALDO MUCHOTRIGO MIRIAN PILAR	UNIVERSIDAD PERUANA DE CIENCIAS APLICADAS S.A.C	IV	1	3	1	2	2	3	12	0	2	8	2	1	0.0833333	0
806	36858844200	36858844200	P0000034	OLIVEROS RAMOS DAVID RICARDO		II	4	2	0	1	0	2	9	7	2	0	0	0	0	0
2358	36866121900	36866121900	P0072232	AMES RAMELLO PATRICIA PAOLA		IV	1	0	4	1	0	2	8	2	4	1	1	5	0.625	0
1289	36871561000	36871561000	P0071661	BRITZKE BRITZKE RICARDO	UNIVERSIDAD NACIONAL MAYOR DE SAN MARCOS	III	2	1	1	1	5	1	11	2	4	4	0	3	0.272727	0
6850	36877727200	36877727200	P0003696	ESPINOZA HARO PEDRO CELINO	UNIVERSIDAD NACIONAL DE INGENIERIA UNI	VI	0	0	0	0	1	2	3	0	1	0	1	0	0	0
10582	36918290800	36918290800	P0099150	ESCALANTE GUTIERREZ DE VALDERRAMA CARMEN		VII	0	0	0	0	0	0	0	0	0	0	0	0	0	0
3667	36930036800	36930036800	P0004342	CONDORI APAZA RENEE MAURICIO	UNIVERSIDAD NACIONAL DE MOQUEGUA	V	0	0	0	0	1	0	1	0	0	0	1	1	1	0
1125	36940265300	36940265300	P0385482	MACHADO DA SILVA DE BARROS CAROLINA	UNIVERSIDAD NACIONAL MAYOR DE SAN MARCOS	III	0	2	3	1	7	1	14	10	1	1	0	3	0.214286	0
2331	36948006500	36948006500	P0010840	PEREYRA ANAYA PATRIZIA EDEL	PONTIFICIA UNIVERSIDAD CATOLICA DEL PERU	IV	1	2	0	0	5	3	11	0	6	2	0	3	0.272727	0
948	36961042600	36961042600	P0011249	COTRINA ASTO JOHN EDWIN	UNIVERSIDAD DEL PACIFICO	II	3	1	3	1	4	3	15	9	6	0	0	8	0.533333	0
586	36968108600	36968108600	P0011574	BONNETT DEL ALAMO MIGUEL REINALDO	UNIVERSIDAD NACIONAL DE SAN ANTONIO ABAD DEL CUSCO	II	0	0	1	0	0	0	1	0	0	1	0	0	0	0
3381	36970351700	36970351700	P0004938	VADILLO GALVEZ GIOVANA PATRICIA	UNIVERSIDAD NACIONAL MAYOR DE SAN MARCOS	V	0	0	0	0	0	2	2	1	1	0	0	0	0	0
155	36970459100	36970459100	P0020301	ALATRISTA SALAS HUGO	ESCUELA DE POSGRADO NEWMAN S.A.C.	IV	11	9	8	5	4	5	42	6	8	8	10	7	0.166667	0
6505	36970577300	36970577300	P0062928	GUEVARA GOMEZ HILDA ELIZABETH	UNIVERSIDAD JOSE CARLOS MARIATEGUI	VI	0	1	0	1	1	0	3	0	0	3	0	0	0	0
2165	36971213000	36971213000	P0002047	CLAVO PERALTA ZOYLA MIRELLA	UNIVERSIDAD NACIONAL MAYOR DE SAN MARCOS	IV	1	1	0	1	2	0	5	3	1	1	0	0	0	0
6307	36992855900	36992855900	P0014141	YARI RAMOS YESSENIA DEYSI	UNIVERSIDAD CATOLICA SAN PABLO	VI	0	1	1	0	0	0	2	0	0	0	1	0	0	0
2507	36994308700	36994308700	P0094607	IQUIAPAZA COAGUILA ROBERT ALDO		IV	0	4	1	2	2	3	12	0	1	6	5	1	0.0833333	0
4030	36996709100	36996709100	P0078326	BERNARDO TELLO ALCIDES	UNIV. NAC. HERMILIO VALDIZAN HUANUCO	V	0	2	2	3	3	0	10	0	3	2	2	8	0.8	0
1201	36997048000	36997048000	P0039116	FERNANDEZ PEREZ ARTURO ULISES	DEPARTAMENTO DE MATEMÁTICA UFMG	III	3	3	2	1	4	2	15	7	7	1	0	7	0.466667	0
2581	37004396900	37004396900	P0003945	GARCIA BENDEZU SADY JAVIER	UNIVERSIDAD NACIONAL AGRARIA LA MOLINA	IV	6	1	1	3	5	1	17	3	1	7	5	2	0.117647	0
4322	37010347800	37010347800	P0076077	SOSA MACHUCA PAOLA MERCEDES	CENTRO INTERNACIONAL DE LA PAPA	V	0	0	1	1	0	0	2	1	1	0	0	0	0	0
898	37015469300	37015469300	P0002067	AGUILAR GALVEZ ANA CONSUELO	UNIVERSIDAD NACIONAL AGRARIA LA MOLINA	II	2	5	4	5	5	3	24	14	6	3	1	0	0	0
6654	37018160800	37018160800	P0003585	GUEVARA DAY WALTER ROBERT	UNIVERSIDAD NACIONAL MAYOR DE SAN MARCOS	VI	0	0	1	1	0	1	3	0	2	0	0	0	0	0
3175	37022857300	37022857300	P0100410	BARROS BAERTL ROSSANA	UNIVERSIDAD PERUANA DE CIENCIAS APLICADAS S.A.C	V	0	0	1	3	1	0	5	0	1	0	0	0	0	0
2989	37023742600	37023742600	P0004960	VELA ALVARADO JORGE WASHINTON	UNIVERSIDAD NACIONAL DE UCAYALI	V	0	0	0	1	0	4	5	2	0	2	0	1	0.2	0
809	37032392400	37032392400	P0073070	YATACO BERNAOLA DE DAVALOS ROSA MILAGROS	PARTNERS IN HEALTH AND SOCIOS EN SALUD SUCURSAL PERU	II	4	5	2	4	3	3	21	19	0	1	0	0	0	0
156	37075898100	37075898100	P0019904	VEJARANO MANTILLA RICARDO DAVID	UNIVERSIDAD PRIVADA DEL NORTE SAC	II	6	8	5	2	3	1	25	5	2	3	0	10	0.4	0
6262	37075909800	37075909800	P0014306	TALAVERA LOPEZ ALVARO GUSTAVO	UNIVERSIDAD DEL PACIFICO	VI	4	3	2	0	1	3	13	2	3	3	2	4	0.307692	0
1740	37076925700	37076925700	P0010818	DEL CARPIO JIMENEZ CARLA	UNIVERSIDAD NACIONAL DE SAN ANTONIO ABAD DEL CUSCO	IV	0	0	0	1	2	1	4	0	1	2	0	4	1	0
2363	37077728700	37077728700	P0028050	ORTIZ VIDAL LUIS ENRIQUE	PONTIFICIA UNIVERSIDAD CATOLICA DEL PERU	IV	2	1	1	1	2	2	9	6	1	1	0	3	0.333333	0
2809	37078313700	37078313700	P0012994	SULMONT HAAK DAVID JOSÉ ANTONIO	PONTIFICIA UNIVERSIDAD CATOLICA DEL PERU	V	0	0	3	1	0	0	4	3	0	0	0	1	0.25	0
3955	37079437500	37079437500	P0211242	PONCE SAN ROMAN CARMEN MARIA	GRADE	V	0	2	0	0	1	0	3	3	0	0	0	1	0.333333	0
10931	37085162900	37085162900	P0004417	CISNEROS HILARIO CESAR BRAULIO	UNIVERSIDAD RICARDO PALMA	VII	0	0	0	0	0	0	0	0	0	0	0	0	0	0
985	37090520400	37090520400	P0020112	GIANELLA MALCA CAMILA	PONTIFICIA UNIVERSIDAD CATÓLICA DEL PERÚ	II	3	2	5	2	0	5	17	11	1	2	0	3	0.176471	0
3278	37098490900	37098490900	P0000363	YABAR VILLANUEVA EMILIO FREDY	UNIVERSIDAD NACIONAL DEL CENTRO DEL PERU	V	1	0	0	0	1	1	3	0	1	1	0	1	0.333333	0
4145	37101865600	37101865600	P0184817	LIRA CACHO JUAN ANTONIO	PONTIFICIA UNIVERSIDAD CATOLICA DEL PERU	V	0	0	1	0	0	0	1	0	0	1	0	1	1	0
1184	37108213400	37108213400	P0000422	MONGE RODRIGUEZ FREDY SANTIAGO	UNIVERSIDAD PERUANA CAYETANO HEREDIA	III	0	0	3	2	1	4	10	5	3	2	0	3	0.3	0
3625	37109616000	37109616000	P0019101	DE SOUZA PACHECO JOAO ADHEMIR	UNIVERSIDAD NACIONAL AGRARIA LA MOLINA	V	0	0	1	0	0	0	1	0	0	1	0	0	0	0
4434	37110971900	37110971900	P0012138	GUADALUPE MENDIZABAL CESAR AUGUSTO	UNIVERSIDAD DEL PACIFICO	VI	0	0	0	0	0	2	2	1	1	0	0	1	0.5	0
4836	37111317400	37111317400	P0013758	SIERRALTA CHICHIZOLA VERONICA ANAMARIA	INSTITUTO DEL MAR DEL PERU	VI	0	1	0	0	0	1	2	0	0	1	1	2	1	0
3061	37114789900	37114789900	P0032049	PRIETO JOSE MANUEL	UNIVERSIDAD NACIONAL DE JULIACA	V	0	0	0	0	1	1	2	1	1	0	0	0	0	0
3995	37117735300	37117735300	P0115648	GRIJALVA SALAZAR ROSARIO VIOLETA	UNIVERSIDAD CESAR VALLEJO S.A.C.	V	1	3	0	1	3	0	8	3	1	1	0	2	0.25	0
2104	37118694600	37118694600	P0015241	DURAND VARA DAVID PERCY	UNIVERSIDAD PERUANA CAYETANO HEREDIA	IV	1	1	0	0	3	0	5	2	2	1	0	0	0	0
2570	37125690800	37125690800	P0002255	WILLIAMS LEON DE CASTRO MARTA LEONOR DEL ROSARIO	UNIVERSIDAD NACIONAL AGRARIA LA MOLINA	IV	0	0	5	1	0	0	6	1	3	0	1	1	0.166667	0
1402	37361268200	37361268200	P0022644	LIRA MAMANI DAVID	INSTITUTO PERUANO DE NEUROCIENCIAS 0 IPN	III	1	2	2	3	2	2	12	4	4	4	0	0	0	0
1810	37861138300	37861138300	P0112565	BENZAQUEN DE LAS CASAS JORGE BENNY		IV	0	2	2	1	2	0	7	4	1	2	0	4	0.571429	0
4555	37861277800	37861277800	P0116094	DEL CARPIO CASTRO LUIS ALFONSO		VI	0	0	0	1	1	0	2	0	1	0	0	1	0.5	0
4547	38161182600	38161182600	P0012991	DE LA PUENTE BRUNKE JOSE DEMETRIO	PONTIFICIA UNIVERSIDAD CATOLICA DEL PERU	VI	0	0	1	0	0	0	1	0	0	0	0	1	1	0
5225	38360969500	38360969500	P0010698	CACERES APAZA DANIEL PASCUAL	INSTITUTO ARGENTINO DE INVESTIGACIONES DE ZONAS ARIDAS	VI	1	1	0	0	0	1	3	2	0	0	1	1	0.333333	0
157	38360977700	38360977700	P0011708	CORNEJO OLIVAS MARIO REYNALDO	INSTITUTO NACIONAL DE CIENCIAS NEUROLOGICAS	Investigador Distinguido	9	9	11	6	17	15	67	38	10	3	2	7	0.104478	0
6224	38661548800	38661548800	P0073529	SERIDA NISHIMURA JAIME FELIX	UNIVERSIDAD ESAN	VI	0	1	0	0	0	0	1	1	0	0	0	0	0	0
3436	39361970700	39361970700	P0039176	PAREDES DOIG ANA LUCIA		V	1	3	0	0	0	0	4	3	1	0	0	2	0.5	0
10748	39860920800	39860920800	P0010998	CALDERON RUIZ GUILLERMO ENRIQUE	UNIVERSIDAD CATOLICA DE SANTA MARIA	VII	1	1	0	1	1	0	4	1	0	0	0	0	0	0
1469	39862045900	39862045900	P0011804	ROJAS IDROGO CONSUELO	UNIVERSIDAD NACIONAL PEDRO RUIZ GALLO	III	0	1	6	2	4	3	16	0	0	10	4	0	0	0
1545	40461297800	40461297800	P0203411	TOLENTINO DOMINGUEZ KELLY CHRISTIAN		III	2	1	2	4	2	0	11	1	3	1	1	3	0.272727	0
158	40661368100	40661368100	P0003392	ESPINOZA VILLAR JHAN CARLO		Investigador Distinguido	9	13	10	13	9	16	70	60	5	0	0	6	0.0857143	0
10723	41261214900	41261214900	P0002358	BALTUANO ELIAS OSCAR ROLANDO	UNIVERSIDAD NACIONAL MAYOR DE SAN MARCOS	VII	0	0	0	0	0	0	0	0	0	0	0	0	0	0
4088	41261882600	41261882600	P0003803	MAYHUA LOPEZ EFRAIN TITO	UNIVERSIDAD CATOLICA SAN PABLO	V	1	2	1	1	0	1	6	3	0	0	0	0	0	0
3998	41462168200	41462168200	P0144083	SIKOV ANNA	UNIVERSIDAD NACIONAL DE INGENIERIA UNI	V	1	0	0	0	2	2	5	1	1	3	0	4	0.8	0
2498	41561957000	41561957000	P0001535	PALOMINO CADENAS EDWIN JULIO	UNIVERSIDAD NACIONAL SANTIAGO ANTUNEZ DE MAYOLO	IV	0	0	0	0	0	0	0	0	0	0	0	0	0	0
6141	41561980600	41561980600	P0201038	OLIVERA HURTADO DE MENDOZA MIVAEL	INSTITUTO NACIONAL DE ENFERMEDADES NEOPLASICAS	VI	0	1	1	1	1	0	4	2	2	0	0	0	0	0
4171	41662132400	41662132400	P0010531	SALCEDO MONCADA DORIS ELIZABETH	UNIVERSIDAD NACIONAL MAYOR DE SAN MARCOS	V	0	2	4	0	0	1	7	0	1	5	1	0	0	0
1586	41762505500	41762505500	P0021379	SIPIRAN MENDOZA IVAN ANSELMO	PONTIFICIA UNIVERSIDAD CATOLICA DEL PERU	III	0	2	2	6	6	3	19	9	4	1	1	4	0.210526	0
10451	42462282100	42462282100	P0003247	RIOFRIO RIOS WALTER ARNALDO	UNIVERSIDAD PERUANA CAYETANO HEREDIA	VII	0	0	0	1	0	0	1	1	0	0	0	0	0	0
735	42861680900	42861680900	P0019732	JUNQUAS CLEMENTINE		II	1	2	3	8	5	5	24	21	3	0	0	3	0.125	0
1536	43160981500	43160981500	P0016147	ECHEVARRIA ESPINOSA LOURDES YLIANA	UNIVERSIDAD NACIONAL MAYOR DE SAN MARCOS	III	2	2	3	1	0	0	8	3	4	0	1	3	0.375	0
2279	43261380700	43261380700	P0015216	GUTIERREZ LLANTOY RONALD ROGER	PONTIFICIA UNIVERSIDAD CATOLICA DEL PERU	IV	1	2	4	2	2	6	17	8	3	0	1	4	0.235294	0
1596	44860941900	44860941900	P0024929	CUTIPA LUQUE JUAN CARLOS	UNIVERSIDAD NACIONAL DE SAN AGUSTÍN DE AREQUIPA	III	1	3	5	1	3	6	19	5	1	6	1	1	0.0526316	0
4190	44861105700	44861105700	P0056354	APAZA HUALLPA EDGAR	UNIVERSIDAD NACIONAL DE SAN AGUSTÍN DE AREQUIPA	V	0	2	1	0	0	0	3	0	1	0	1	0	0	0
1812	45061208300	45061208300	P0189144	ROBLES FLORES LUIS MIGUEL	UNIVERSIDAD DEL PACIFICO	IV	2	1	0	1	0	0	4	4	0	0	0	0	0	0
727	45861174500	45861174500	P0010457	ALVARADO GUTIERREZ MABEL	UNIVERSIDAD NACIONAL MAYOR DE SAN MARCOS	II	2	4	3	4	2	3	18	2	11	4	1	3	0.166667	0
3726	46061798300	46061798300	P0037148	ALEGRE NORZA SIOR ANA RENZA PAOLA	INSTITUTO DEL MAR DEL PERU	V	0	0	0	0	2	0	2	1	1	0	0	0	0	0
4548	46061799700	46061799700	P0010050	ARAMBURU LA TORRE ADOLFO MARTIN		VI	0	2	0	1	0	2	5	2	0	1	1	2	0.4	0
10791	46061953300	46061953300	P0001678	FUENTES DELGADO DUILIO JESUS	INSTITUTO NACIONAL DE SALUD	VII	0	1	1	0	1	0	3	0	0	0	1	0	0	0
934	46661334900	46661334900	P0001988	RIVEROS RAMIREZ MARIBEL DENISE	UNIVERSIDAD PERUANA CAYETANO HEREDIA	II	4	0	4	2	5	0	15	9	2	3	1	2	0.133333	0
159	46761402600	46761402600	P0023198	MANTARI LAUREANO JOSE LUIS	UNIVERSIDAD DE INGENIERIA Y TECNOLOGIA	Investigador Distinguido	9	7	3	4	5	11	39	25	9	1	0	30	0.769231	0
1198	47061731200	47061731200	P0042854	LOAYZA LOZA HILDO MAC LEAN	CENTRO INTERNACIONAL DE LA PAPA	III	1	4	0	1	4	3	13	8	3	1	0	4	0.307692	0
4570	47361338600	47361338600	P0020510	MUÑIZ RODRIGUEZ MARCO ANTONIO	AALBORG UNIVERSITY	VI	2	3	4	1	0	0	10	0	5	3	0	3	0.3	0
4099	47761926200	47761926200	P0025017	ISMIÑO ORBE ROSA ANGELICA	INSTITUTO DE INVESTIGACIONES DE LA AMAZONIA PERUANA	V	0	1	1	1	0	0	3	0	0	1	1	2	0.666667	0
490	47762276600	47762276600	P0010423	TARQUE RUIZ SABINO NICOLA	PONTIFICIA UNIVERSIDAD CATÓLICA DEL PERÚ	I	10	6	3	10	4	11	44	23	2	5	3	10	0.227273	0
10918	47961974100	47961974100	P0012423	CERON LOAYZA MARIA LUISA	UNIVERSIDAD NACIONAL MAYOR DE SAN MARCOS	VII	2	0	0	1	2	1	6	0	0	1	1	3	0.5	0
1254	48461456500	48461456500	P0012306	LEON FELIX LIZBET	UNIVERSIDAD DE LIMA	III	3	1	2	3	0	0	9	5	4	0	0	3	0.333333	0
9815	48661766300	48661766300	P0024248	CARPIO RAMOS ROSSEMARY VIOLETA	UNIVERSIDAD NACIONAL AGRARIA LA MOLINA	VII	0	0	0	0	0	0	0	0	0	0	0	0	0	0
9977	48661818500	48661818500	P0028013	BENAVIDES WORKMAN MARTIN TOMAS		VII	0	1	2	0	1	0	4	2	2	0	0	2	0.5	0
5298	48761829800	48761829800	P0011341	PAREDES PERALTA MARCIA MARISOL	CONOPA0INSTITUTO DE INVESTIGACION Y DESARROLLO DE CAMELIDOS SUDAMERICANOS	VI	0	1	0	0	0	1	2	1	1	0	0	0	0	0
3970	48761992600	48761992600	P0096851	UGARTE NUÑEZ JOAQUIN ANTONIO	ASOCIACION SALLQA0PERU	V	0	0	1	2	1	1	5	1	2	1	0	2	0.4	0
2689	48861939900	48861939900	P0129036	ROJAS MEZARINA LEONARDO RONYALD	UNIVERSIDAD NACIONAL MAYOR DE SAN MARCOS	IV	1	2	2	0	1	6	12	2	4	1	2	1	0.0833333	0
4079	49261242400	49261242400	P0020676	POMA PORRAS ORLANDO ALAN		V	0	1	1	4	0	0	6	1	0	0	3	1	0.166667	0
3898	49661890600	49661890600	P0032975	MATTOS VELA MANUEL ANTONIO	UNIVERSIDAD NACIONAL MAYOR DE SAN MARCOS	V	1	0	2	4	3	3	13	1	3	1	4	8	0.615385	0
161	49862024200	49862024200	P0335014	SCHMIELE MARCIO	UNIVERSIDADE FEDERAL DO VALES JEQUITINHONHA E MUCURI	Investigador Distinguido	8	4	9	6	4	11	42	21	9	4	2	10	0.238095	0
6096	49862155100	49862155100	P0055643	QUISPE GONZALES JUAN FELIX		VI	0	0	0	2	1	0	3	0	0	1	2	0	0	0
3982	49862413300	49862413300	P0011863	VEGAS CHIYON BERTHA SUSANA	UNIVERSIDAD DE PIURA	V	1	0	3	0	1	1	6	2	0	0	1	0	0	0
721	49961183300	49961183300	P0186215	DOSEK TOMAS		II	0	2	2	1	5	2	12	9	1	2	0	4	0.333333	0
1044	49961331800	49961331800	P0005507	DE LA CRUZ LAPA GERMAN FERNANDO	UNIVERSIDAD NACIONAL DE SAN CRISTOBAL DH	III	0	5	0	6	3	1	15	10	3	1	1	1	0.0666667	0
1110	49963084200	49963084200	P0002962	CHAVARRI VELARDE EDUARDO ABRAHAM	UNIVERSIDAD NACIONAL AGRARIA LA MOLINA	III	3	1	1	6	3	3	17	5	1	3	2	1	0.0588235	0
6367	50162314700	50162314700	P0057610	QUISPE BARRA MARCO ANTONIO	UNIVERSIDAD NACIONAL DEL ALTIPLANO PUNO	VI	0	1	1	1	1	3	7	0	1	0	0	2	0.285714	0
6997	50162314700	50162314700	P0000299	QUISPE CHOQUEHUANCA MARCO ANTONIO	UNIDAD EJECUTORA 002 0 INICTEL0UNI	VII	0	1	1	1	1	3	7	0	1	0	0	2	0.285714	0
1190	50261439200	50261439200	P0090394	CHOQUE DELGADO GRETHEL TERESA	UNIVERSIDAD NACIONAL DE SAN AGUSTÍN DE AREQUIPA	III	0	0	2	0	3	2	7	6	1	0	0	4	0.571429	0
3891	50461132400	50461132400	P0044101	BARREDA POLAR CAROLINA ELENA		V	1	0	1	0	0	0	2	1	1	0	0	0	0	0
163	50462014500	50462014500	P0011462	MEJIA ALVAREZ CHRISTIAN RICHARD	ASOCIACIÓN MÉDICA DE INVESTIGACIÓN Y SERVICIOS EN SALUD	Investigador Distinguido	30	35	61	48	35	15	224	32	12	43	129	80	0.357143	1
3464	50561798100	50561798100	P0073004	MARTINEZ GONZALES ESTELA PAOLA		V	0	0	0	0	0	0	0	0	0	0	0	0	0	0
1691	51162130700	51162130700	P0035420	UBEDA PALENQUE JOSE		III	0	3	4	4	1	0	12	6	4	0	0	0	0	0
3894	51562342200	51562342200	P0099761	PALOMINO SALCEDO MIRIAM GRACIELA	INSTITUTO NACIONAL DE SALUD	V	1	0	0	1	0	1	3	3	0	0	0	1	0.333333	0
5707	51563374000	51563374000	P0174589	CHAVEZ SUMARRIVA ISRAEL JUAN		VI	0	0	0	0	0	2	2	0	0	0	0	0	0	0
1654	51563560600	51563560600	P0060856	CHAVEZ BEDOYA MERCADO LUIS CARLOS	UNIVERSIDAD ESAN	III	1	1	3	2	1	4	12	8	3	1	0	7	0.583333	0
2609	51764362500	51764362500	P0033342	SALAZAR SANCHEZ RENZO SADATH	UNIVERSIDAD PERUANA CAYETANO HEREDIA	IV	3	3	1	0	0	0	7	7	0	0	0	1	0.142857	0
1018	51864575300	51864575300	P0015192	POTERICO ROJAS JULIO ANTONIO	INSTITUTO NACIONAL DE SALUD DEL NIÑO0SAN BORJA	III	1	2	1	0	3	5	12	3	5	2	2	2	0.166667	0
6172	52263470100	52263470100	P0018702	GAMARRA TOLEDO VICTOR HELMURTH	EL PROGRAMA DE MONITOREO DE BIODIVERSIDAD EN CAMISEA (PMB)	VI	2	0	0	1	5	2	10	7	1	0	2	4	0.4	0
1223	52364063400	52364063400	P0027710	HUAMAN MAMANI FREDY ALBERTO	UNIVERSIDAD CATOLICA SAN PABLO	III	1	4	6	6	4	5	26	2	2	0	10	6	0.230769	0
3218	52463285500	52463285500	P0063475	DIAZ TRUJILLO FEDERICO CELEDONIO	CENTRO INTERNACIONAL DE LA PAPA	V	0	2	1	2	1	2	8	5	3	0	0	0	0	0
4806	52464316800	52464316800	P0091133	URBINA ROJAS YRENE ESPERANZA	UNIVERSIDAD NACIONAL DE TUMBES	VI	0	0	0	1	0	0	1	0	1	0	0	1	1	0
6304	52464585300	52464585300	P0020683	VALENCIA RIVERO HUGO JOSE		VI	0	0	2	0	2	0	4	0	3	0	0	2	0.5	0
4843	53563726600	53563726600	P0034445	LOPEZ LENCI MERCEDES YASMIN	UNIVERSIDAD ANTONIO RUIZ DE MONTOYA	VI	0	0	0	0	0	0	0	0	0	0	0	0	0	0
6945	53564113400	53564113400	P0010657	VIDAL VALLADOLID MIGUEL ANGEL	UNIVERSIDAD NACIONAL DE INGENIERIA UNI	VII	0	0	0	0	1	1	2	0	0	0	0	2	1	0
9670	53867004600	53867004600	P0159531	NIZAMA VIA AYAR	GERENCIA REGIONAL DE SALUD DE LAMBAYEQUE	VII	0	2	0	0	0	0	2	0	1	1	0	0	0	0
6917	53867112100	53867112100	P0279199	VALDERRAMA TORRES JOSE ARTEMIO		VII	0	0	0	0	0	1	1	0	1	0	0	0	0	0
6720	53867124300	53867124300	P0002367	RUIZ MARTEL CANDY JANICE	UNIVERSIDAD NACIONAL FEDERICO VILLARREAL	VI	0	2	0	1	0	0	3	0	0	1	1	0	0	0
1917	53870569000	53870569000	P0053578	RIVERA HOLGUIN MIRYAM REBECA		IV	2	0	0	0	0	1	3	1	0	1	1	2	0.666667	0
475	53871118000	53871118000	P0003720	CUETO CABALLERO SANTIAGO	GRADE	I	1	0	0	0	1	3	5	5	0	0	0	0	0	0
10938	53881840900	53881840900	P0016242	PONCE SALAZAR MIGUEL DANIEL	MICHELL Y CIA S.A.	VII	2	1	1	0	0	0	4	1	2	0	0	1	0.25	0
164	53982485600	53982485600	P0047825	CONTRERAS PULACHE HANS LENIN	UNIVERSIDAD PRIVADA NORBERT WIENER S.A.	II	3	3	14	26	22	11	79	17	19	23	15	33	0.417722	0
1340	53982906800	53982906800	P0015598	LAM FIGUEROA NELLY MARITZA	UNIVERSIDAD NACIONAL MAYOR DE SAN MARCOS	III	2	2	1	0	2	0	7	0	2	0	5	0	0	0
2461	53982924200	53982924200	P0090513	GUTIERREZ AGUADO ALFONSO JULIAN	UNIVERSIDAD CONTINENTAL SOCIEDAD ANONIMA CERRADA	IV	0	1	5	1	2	2	11	1	0	1	4	2	0.181818	0
5422	53983617000	53983617000	P0046227	CONDORI BUSTAMANTE MARITZA CATALINA	AGAT LABORATORIES LTÃ©E 0 ORGANICS LAB ENVIRONMENTAL	VI	0	0	0	0	0	1	1	0	0	1	0	0	0	0
9763	53983923700	53983923700	P0319993	CORTEZ VALDIVIA RAFAEL AUGUSTO	UNIVERSIDAD DEL PACIFICO	VII	0	0	1	0	2	0	3	2	0	1	0	0	0	0
2180	54083100900	54083100900	P0283835	GAVINO GUTIERREZ ARQUIMEDES MANSUETO	FUNDACION SAN MARCOS PARA EL DESARROLLO DE LA CIENCIA Y LA CULTURA	IV	0	1	1	0	2	0	4	0	3	1	0	0	0	0
10607	54083206700	54083206700	P0063402	GUTIERREZ VALVERDE KARINA SILVANA	UNIVERSIDAD NACIONAL DE FRONTERA	VII	3	2	3	6	2	2	18	15	2	1	0	0	0	0
3290	54383534300	54383534300	P0011996	JUAREZ MORENO JORGE DANIEL	UNIVERSIDAD NACIONAL AGRARIA DE LA SELVA	V	0	3	1	1	0	0	5	4	0	0	0	0	0	0
10224	54385898500	54385898500	P0074970	SEGURA LLANOS RAFAEL ANTONIO	UNIVERSIDAD ANTONIO RUIZ DE MONTOYA	VII	0	0	0	0	0	0	0	0	0	0	0	0	0	0
1541	54387694300	54387694300	P0150294	YON TORRES FELIPE CARLOS	UNIVERSIDAD PERUANA CAYETANO HEREDIA	III	2	1	1	0	1	2	7	6	0	1	0	2	0.285714	0
2583	54391827300	54391827300	P0010155	VEGA PAULINO ROBERTO JHALVER	UNIVERSIDAD NACIONAL MAYOR DE SAN MARCOS	IV	0	1	1	0	0	0	2	0	1	1	0	1	0.5	0
2825	54393976300	54393976300	P0011551	OSORIO ANAYA ANA MARIA	UNIVERSIDAD NACIONAL MAYOR DE SAN MARCOS	V	0	0	0	0	0	0	0	0	0	0	0	0	0	0
1280	54397078200	54397078200	P0031819	GRADOS PAREDES DANIEL ISAIAS	INSTITUTO DEL MAR DEL PERU	III	2	1	2	4	0	2	11	9	1	0	0	0	0	0
1284	54399095700	54399095700	P0019243	ROJAS AYALA CHACHI	UNIVERSIDAD NACIONAL MAYOR DE SAN MARCOS	III	1	0	4	1	1	0	7	2	1	1	3	1	0.142857	0
2620	54403781300	54403781300	P0010328	RUEDA RAEZ LUIS DANIEL	UNIVERSIDAD NACIONAL DE INGENIERIA UNI	IV	0	1	0	0	1	0	2	2	0	0	0	0	0	0
2409	54404777300	54404777300	P0015612	INZA CALLUPE LAMBERTO ADOLFO	INSTITUTO GEOFISICO DEL PERU	IV	0	2	1	0	1	0	4	4	0	0	0	0	0	0
5006	54406360600	54406360600	P0051659	YEZERS KA LYUDMYLA	UNIVERSIDAD DE PIURA	VI	0	0	0	0	0	0	0	0	0	0	0	0	0	0
954	54412919100	54412919100	P0013524	SANDOVAL SANDOVAL JOSE RAUL	UNIVERSIDAD DE SAN MARTIN DE PORRES	II	3	2	1	1	1	2	10	5	3	1	1	2	0.2	0
4421	54416462100	54416462100	P0000038	TORRES GUEVARA JUAN JESUS	UNIVERSIDAD NACIONAL AGRARIA LA MOLINA	V	0	1	1	0	0	1	3	2	0	1	0	0	0	0
166	54418082800	54418082800	P0014477	SILVA CASO WILMER GIANFRANCO	UNIVERSIDAD PERUANA DE CIENCIAS APLICADAS S.A.C.	Investigador Distinguido	7	7	15	5	7	4	45	17	13	10	4	16	0.355556	0
3652	54419399600	54419399600	P0011508	AGUILAR ANCORI ELSA GLADYS	UNIVERSIDAD NACIONAL DE SAN ANTONIO ABAD DEL CUSCO	V	1	1	1	0	1	0	4	3	1	0	0	1	0.25	0
3530	54420122800	54420122800	P0024669	HERNANDEZ CORDOVA JORGE GUSTAVO	UNIVERSIDAD PRIVADA NORBERT WIENER S.A.	V	1	2	1	1	0	0	5	2	1	0	2	0	0	0
4923	54583918200	54583918200	P0088521	MAMANI VARGAS ELVIS YURI	UNIVERSIDAD ANDINA DEL CUSCO	VI	0	0	0	1	0	0	1	0	1	0	0	1	1	0
10786	54683635100	54683635100	P0050825	CARBONEL OLAZABAL DANIEL ROBERTO		VII	0	1	0	1	0	2	4	0	0	0	0	0	0	0
4188	54780387200	54780387200	P0005478	PAUCAR CUBA KARIN MARIA	UNIVERSIDAD NACIONAL DE INGENIERIA UNI	V	1	0	0	0	0	1	2	0	1	0	1	0	0	0
1801	54782409000	54782409000	P0119553	CUEVA VARGAS JORGE LUIS	UNIVERSIDAD CESAR VALLEJO S.A.C.	IV	1	0	2	0	1	1	5	4	1	0	0	0	0	0
1768	54787408600	54787408600	P0012469	CASTILLO DOLORIERT VICTOR HUGO	UNIVERSIDAD NACIONAL MAYOR DE SAN MARCOS	IV	0	0	1	2	1	2	6	4	1	1	0	0	0	0
2022	54787994000	54787994000	P0003997	LÓPEZ REVILLA JOSÉ WAGNER	UNIVERSIDAD CIENTIFICA DEL SUR S.A.C.	IV	0	0	1	5	3	3	12	4	2	5	0	1	0.0833333	0
2701	54791348000	54791348000	P0011072	UGAZ PEÑA JOSE CARLOS	UNIVERSIDADE ESTADUAL DE CAMPINAS	IV	0	2	4	0	4	6	16	3	2	2	0	1	0.0625	0
3850	54793312800	54793312800	P0016626	RAMOS PONCE OSCAR EFRAIN	UNIVERSIDAD DE INGENIERIA Y TECNOLOGIA	V	6	6	2	0	0	4	18	0	0	1	0	4	0.222222	0
2425	54797288400	54797288400	P0013699	PALMA ALBORNOZ SANDRA PATRICIA		IV	0	0	0	0	0	0	0	0	0	0	0	0	0	0
853	54882089400	54882089400	P0112536	ZEGARRA BASURCO LUIS FELIPE		II	1	4	1	2	1	3	12	10	1	1	0	10	0.833333	0
3727	54882450300	54882450300	P0034943	ZAVALETA AGUILAR ELI WILFREDO	UNIVERSIDADE ESTADUAL PAULISTA (UNESP) 0 CAMPUS ITAPEVA	V	0	0	3	1	1	0	5	3	1	0	1	2	0.4	0
6445	54883337600	54883337600	P0037822	BUENO CUADRA ROBERTO	UNIVERSIDAD NAC. FEDERICO VILLARREAL	VI	0	0	0	0	0	0	0	0	0	0	0	0	0	0
2719	54887233200	54887233200	P0001854	IMAN CORREA SIXTO ALFREDO	UNIVERSIDAD NACIONAL DE LA AMAZONIA PERUANA	IV	0	2	1	1	0	2	6	2	2	0	1	0	0	0
844	54889016500	54889016500	P0004374	AVILES FELIX LUIS STEVEN	CONSEJO NACIONAL DE INVESTIGACIONES CIENTÍFICAS Y TÉCNICAS (CONICET)	II	1	5	1	2	2	5	16	9	6	0	0	5	0.3125	0
2440	54906252600	54906252600	P0002992	GASTELO BENAVIDES MANUEL ANTONIO	PROGRAMA NACIONAL DE INVESTIGACIÓN CIENTÍFICA Y ESTUDIOS AVANZADOS 0 PROCIENCIA	IV	1	0	3	3	2	1	10	5	5	0	0	3	0.3	0
2847	54907871700	54907871700	P0016446	VALLEJOS ATALAYA DE CORNEJO MARIA	UNIVERSIDAD PERUANA UNION	V	0	0	2	0	0	2	4	3	1	0	0	1	0.25	0
2544	54911903800	54911903800	P0011874	RENGIFO SALGADO ELSA LILIANA	INSTITUTO DE INVESTIGACIONES DE LA AMAZONIA PERUANA	IV	0	1	0	1	0	0	2	0	1	0	0	0	0	0
932	54934415100	54934415100	P0049460	GARCIA ROCA SAYRI TUPAC	UNIVERSIDAD NACIONAL DE SAN ANTONIO ABAD DEL CUSCO	II	0	1	0	10	0	0	11	0	0	0	1	0	0	0
1257	54934499700	54934499700	P0311873	DELGADIN TOMAS HORACIO	UNIVERSIDAD NACIONAL DEL SANTA	III	1	2	3	1	1	1	9	7	2	0	0	0	0	0
2420	54941152700	54941152700	P0016729	CARRASCO RUEDA FARAH MARIA DEL ROCIO	FIELD MUSEUM OF NATURAL HISTORY, CHICAGO	IV	1	2	2	2	0	3	10	5	2	2	1	6	0.6	0
4463	54942322700	54942322700	P0223896	GARCIA BRAVO WILLY ANTONIO		VI	0	1	2	2	0	0	5	1	1	2	0	1	0.2	0
2515	54944740600	54944740600	P0021313	CAMARGO LEON MAGALI KARINA	PONTIFICIA UNIVERSIDAD CATOLICA DEL PERU	IV	0	0	4	2	0	0	6	6	0	0	0	1	0.166667	0
2359	54953262700	54953262700	P0015870	GUEVARA SILVA ERIK ALBERTO		IV	0	1	6	5	2	1	15	3	3	2	2	5	0.333333	0
6062	54961020600	54961020600	P0013707	GUTIERREZ OPPE EVELYN EDITH	UNIVERSIDAD NACIONAL DE SAN AGUSTÍN DE AREQUIPA	VI	0	0	0	0	2	1	3	1	2	0	0	3	1	0
1294	54962211900	54962211900	P0003311	CARRANZA OROPEZA MARIA VERONICA	UNIVERSIDAD NACIONAL MAYOR DE SAN MARCOS	III	0	0	0	4	2	3	9	4	3	1	0	0	0	0
1507	54971207300	54971207300	P0003885	BUENO TANGOA ORESTES MARTIN	UNIVERSIDAD DEL PACIFICO	III	2	0	2	0	3	2	9	4	5	0	0	4	0.444444	0
167	54971207400	54971207400	P0050261	MAS SAMANEZ ERICK ARTURO		Investigador Distinguido	3	12	9	5	4	14	47	27	5	3	0	4	0.0851064	1
3149	54971976300	54971976300	P0308700	NANDA KAMALA KANTA	PONTIFICIA UNIVERSIDAD CATOLICA DEL PERU	V	0	1	0	3	0	0	4	3	0	0	0	1	0.25	0
3174	54973800400	54973800400	P0111553	HUACO CARDENAS GUILLERMO DAVID	UNIVERSIDAD NACIONAL DE INGENIERIA UNI	V	3	8	8	4	2	1	26	0	0	1	1	4	0.153846	0
1791	54990999600	54990999600	P0010448	FIGUEROA REYNOSO LUIS ALBERTO	UNIVERSIDAD NACIONAL MAYOR DE SAN MARCOS	IV	2	2	1	1	2	2	10	0	6	4	0	1	0.1	0
1342	55004882700	55004882700	P0024370	CARDENAS FERNANDEZ ANTHONY MAX	UNIVERSITY OF KENT AT CANTERBURY	III	2	0	2	2	1	0	7	5	2	0	0	2	0.285714	0
1778	55013510300	55013510300	P0059291	GUTIERREZ POBLETE ROBERTO CARLOS	MUSEO DE HISTORIA NATURAL0 MUSA	IV	1	6	2	0	3	1	13	9	4	0	0	1	0.0769231	0
1664	55014207300	55014207300	P0064732	QUISPE RODRIGUEZ RENE		III	1	0	1	5	0	1	8	4	1	1	0	2	0.25	0
600	55024991200	55024991200	P0012737	LAZARO DE LA TORRE CESAR AQUILES	UNIVERSIDAD NACIONAL MAYOR DE SAN MARCOS	II	2	2	1	2	1	1	9	5	0	3	1	4	0.444444	0
4187	55055606100	55055606100	P0017514	BENAVIDES ROJAS ALEXANDER JAVIER	UNIVERSIDAD NACIONAL DE SAN AGUSTÍN DE AREQUIPA	V	0	0	1	1	0	0	2	1	0	0	0	1	0.5	0
1839	55057809300	55057809300	P0019054	REYES VEGA MARY FELISSA	MINISTERIO DE SALUD0 MINSA	IV	1	1	1	0	2	0	5	3	0	2	0	2	0.4	0
823	55058645100	55058645100	P0034915	ZIRENA VILCA FRANZ	UNIVERSIDAD NACIONAL DE MOQUEGUA	II	0	1	1	4	6	8	20	15	2	2	0	10	0.5	0
743	55062295800	55062295800	P0051174	MORALES VADILLO RAFAEL	UNIVERSIDAD DE SAN MARTIN DE PORRES	II	5	3	1	4	0	1	14	0	1	4	9	2	0.142857	0
2334	55062296200	55062296200	P0010283	SACSAQUISPE CONTRERAS SONIA JULIA	UNIVERSIDAD PERUANA CAYETANO HEREDIA	IV	1	0	0	1	0	1	3	1	0	2	0	0	0	0
1387	55062297900	55062297900	P0051170	GUEVARA CANALES JANET OFELIA	UNIVERSIDAD DE SAN MARTIN DE PORRES	III	3	2	1	4	0	1	11	0	1	4	6	2	0.181818	0
2864	55081265100	55081265100	P0058695	DOMINGUEZ JOHN ALEXIS	UNIVERSIDAD PERUANA CAYETANO HEREDIA	V	2	0	0	2	0	0	4	0	3	0	1	0	0	0
11184	55091220700	55091220700	P0204097	TAIPE TORRES PATRICIA KELLY	MINISTERIO PUBLICO0GERENCIA GENERAL	VII	0	1	0	0	0	0	1	1	0	0	0	1	1	0
2389	55091619800	55091619800	P0197824	VICH FLOREZ VICTOR MIGUEL	PONTIFICIA UNIVERSIDAD CATOLICA DEL PERU	IV	0	0	1	4	2	2	9	2	2	3	1	6	0.666667	0
2550	55094915300	55094915300	P0112479	SCHMITT GOMES HAENSEL VALENTINA	UNIVERSIDAD DE LIMA	IV	0	1	3	4	1	2	11	7	0	3	0	1	0.0909091	0
4189	55106354600	55106354600	P0010581	HOYOS SIFUENTES LUIS ANTONIO	UNIVERSIDAD NACIONAL MAYOR DE SAN MARCOS	V	1	2	1	0	0	0	4	0	0	4	0	2	0.5	0
1126	55110351000	55110351000	P0073313	HUANCAS SUAREZ FERNANDO		III	3	1	3	2	2	5	16	4	10	2	0	2	0.125	0
3156	55123146300	55123146300	P0003339	HATTA SAKODA BEATRIZ ALMA	UNIVERSIDAD NACIONAL AGRARIA LA MOLINA	V	0	0	1	2	1	2	6	2	2	1	0	0	0	0
1953	55123146400	55123146400	P0000395	PASCUAL CHAGMAN GLORIA JESUS	UNIVERSIDAD NACIONAL AGRARIA LA MOLINA	IV	0	1	2	0	2	1	6	3	1	2	0	1	0.166667	0
795	55124407000	55124407000	P0071086	SUGUIMOTO WATANABE SONIA PILAR	INSTITUTO NACIONAL DE SALUD	II	6	2	1	1	1	0	11	10	1	0	0	0	0	0
876	55130584500	55130584500	P0021215	ARIAS GALLEGOS WALTER LIZANDRO	UNIVERSIDAD CATOLICA SAN PABLO	II	5	2	1	4	7	5	24	3	6	6	8	4	0.166667	0
1076	55132012500	55132012500	P0040445	URIBE ALZAMORA ROBERTO ALFONSO	INSTITUTO DEL MAR DEL PERU	III	0	0	3	2	2	3	10	6	4	0	0	1	0.1	0
886	55151419100	55151419100	P0034911	SILVA FHON JACK ROBERTO		II	3	4	4	14	7	8	40	6	15	13	6	13	0.325	0
4329	55175506300	55175506300	P0016358	ZEGARRA GARAY MARIA NATIVIDAD	UNIVERSIDAD NACIONAL MAYOR DE SAN MARCOS	V	0	0	1	1	0	1	3	0	2	1	0	0	0	0
9112	55177916700	55177916700	P0000053	GONZALES CASTILLO MARIO LINO	INSTITUTO NACIONAL DE INNOVACION AGRARIA	VII	0	0	1	0	0	0	1	0	0	1	0	0	0	0
1556	55178005200	55178005200	P0000348	VASQUEZ CACHAY MARIA ELITH	UNIVERSIDAD NACIONAL MAYOR DE SAN MARCOS	III	0	1	0	0	0	0	1	0	0	1	0	0	0	0
1297	55178437200	55178437200	P0012535	RAMIREZ VELASQUEZ MERCY GISELA	UNIVERSIDAD NACIONAL MAYOR DE SAN MARCOS	III	3	0	1	2	1	1	8	2	0	4	2	4	0.5	0
4070	55179273200	55179273200	P0003848	SHIGA OSHIGE BETTY ELENA		V	0	1	0	0	1	1	3	1	0	2	0	0	0	0
683	55179418300	55179418300	P0002030	SUAREZ ARANDA FIDEL FRANCISCO	UNIVERSIDAD NACIONAL MAYOR DE SAN MARCOS	II	0	0	1	0	0	0	1	0	0	1	0	0	0	0
634	55179434100	55179434100	P0012505	CARCELEN CACERES FERNANDO DEMETRIO	UNIVERSIDAD NACIONAL MAYOR DE SAN MARCOS	II	6	1	5	2	4	1	19	2	1	13	3	4	0.210526	0
1113	55179443300	55179443300	P0004377	GONZALEZ VELIZ ROSA ISABEL	UNIVERSIDAD NACIONAL MAYOR DE SAN MARCOS	III	0	1	0	2	2	2	7	2	2	2	1	0	0	0
1188	55179474200	55179474200	P0003746	CALLE ESPINOZA SONIA YENNY		III	1	2	2	4	1	1	11	2	1	4	3	2	0.181818	0
651	55181143100	55181143100	P0014302	CRUZ CERRO GERARDO JUAN FRANCISCO	UNIVERSIDAD NACIONAL DE TUMBES	II	6	4	2	3	0	2	17	6	2	6	2	3	0.176471	0
1590	55183688700	55183688700	P0003026	MILON GUZMAN JUAN JOSE	UNIVERSIDAD TECNOLOGICA DEL PERU S.A.C. O UTP S.A.C.	III	2	2	4	1	2	8	19	1	3	1	3	11	0.578947	0
2614	55189570200	55189570200	P0049481	MARIN GUERRERO ALAN HERTZ		IV	0	0	2	2	1	0	5	2	1	0	1	2	0.4	0
1703	55193163000	55193163000	P0001316	SANDOVAL PEÑA GUSTAVO ADOLFO	UNIVERSIDAD NACIONAL MAYOR DE SAN MARCOS	IV	3	2	0	2	0	1	8	3	2	2	1	0	0	0
1052	55193250800	55193250800	P0010031	GALARZA PEREZ MARCO ANTONIO	INSTITUTO NACIONAL DE SALUD	III	0	4	4	4	2	2	16	6	1	9	0	1	0.0625	0
169	55193461100	55193461100	P0018174	MONTENEGRO IDROGO JUAN JOSE	HOSPITAL NACIONAL DOS DE MAYO	II	3	8	5	2	6	10	34	11	14	6	1	6	0.176471	0
2266	55193598000	55193598000	P0003839	BLITCHTEIN WINICKI DORA	UNIVERSIDAD PERUANA DE CIENCIAS APLICADAS S.A.C	IV	0	0	2	3	0	1	6	1	3	1	0	4	0.666667	0
170	55193608000	55193608000	P0020406	CARRILLO LARCO RODRIGO MARTIN	EMORY UNIVERSITY	Investigador Distinguido	16	24	19	29	20	22	130	97	16	7	1	44	0.338462	0
10922	55193631400	55193631400	P0200808	CABANILLAS ROJAS WILLIAM EUGENIO	PONTIFICIA UNIVERSIDAD CATOLICA DEL PERU 0 INTE	VII	0	2	0	0	0	0	2	0	1	1	0	2	1	0
2357	55194187700	55194187700	P0143642	BELL MARTHA GWENN		IV	0	0	1	2	0	2	5	4	0	1	0	0	0	0
3432	55203562400	55203562400	P0004964	CASTILLO ARANIBAR PATRICIA RAQUEL	UNIVERSIDAD CATOLICA SAN PABLO	V	3	1	1	1	2	5	13	3	0	0	0	1	0.0769231	0
3923	55204696400	55204696400	P0111232	ZUÑIGA VARGAS CRISTOFHER	UNIVERSIDAD TECNOLOGICA DEL PERU S.A.C. O UTP S.A.C.	V	2	0	0	2	4	4	12	2	1	0	0	0	0	0
171	55206476300	55206476300	P0000430	MERINO SOTO CESAR AYAX	UNIVERSIDAD DE SAN MARTIN DE PORRES	Investigador Distinguido	13	18	17	24	20	10	102	21	33	28	16	28	0.27451	0
923	55207322800	55207322800	P0029547	ESPINOZA VILLAR RAUL ARNALDO	UNIVERSIDAD NACIONAL AGRARIA LA MOLINA	II	6	3	2	2	0	1	14	10	0	0	1	0	0	0
1647	55207503600	55207503600	P0108802	CAETANO . ALINE CAMILA	UNIVERSIDAD NACIONAL TORIBIO RODRIGUEZ DE MENDOZA DE AMAZONAS	III	0	0	1	3	4	3	11	6	2	2	1	1	0.0909091	0
1474	55208134300	55208134300	P0048696	QUISPE SALCEDO ANGELA	NIIGATA UNIVERSITY	III	0	2	5	3	4	5	19	6	5	0	1	7	0.368421	0
4155	55212322800	55212322800	P0028071	NIETO MONTESINOS RITA MILAGROS	UNIVERSIDAD CATOLICA DE SANTA MARIA	V	0	1	2	1	0	1	5	2	1	1	0	1	0.2	0
6289	55220063300	55220063300	P0003357	INGA NARVAEZ DANTE	UNIVERSIDAD DE INGENIERIA Y TECNOLOGIA	VI	4	0	0	2	2	0	8	1	0	0	1	0	0	0
4764	55226639200	55226639200	P0000495	AGUIRRE AGUILAR ANTONIO ARMANDO	UNIVERSIDAD NACIONAL DE TRUJILLO	VI	0	0	0	0	0	0	0	0	0	0	0	0	0	0
2618	55227390400	55227390400	P0013657	TRINIDAD PATRICIO HUBER SADY	ORGANISMO DE EVALUACIÓN Y FISCALIZACIÓN AMBIENTAL	IV	1	1	1	2	1	1	7	3	3	1	0	0	0	0
671	55228719800	55228719800	P0033753	MANRIQUE MILLONES DENISSE LISETTE	UNIVERSIDAD CIENTIFICA DEL SUR S.A.C.	II	1	2	4	6	7	7	27	12	5	7	2	6	0.222222	0
4995	55232561500	55232561500	P0012110	CORREA CHILON DAVID GEREMIAS	CONSULTOR INDEPENDIENTE	VI	0	0	1	0	0	1	2	2	0	0	0	0	0	0
11212	55237934000	55237934000	P0028953	SEVILLANO ACUÑA ORLANDO RAUL		VII	0	1	1	0	0	0	2	1	0	0	1	0	0	0
5044	55241227200	55241227200	P0003051	VIZCARRA ROMERO JHONSON KLEVER		VI	0	0	0	2	2	0	4	2	0	1	1	1	0.25	0
3867	55241228700	55241228700	P0085288	LOPEZ ROJAS JHON JAIRO	UNIVERSIDAD NACIONAL DE SAN MARTIN	V	0	2	1	1	2	0	6	0	0	3	0	0	0	0
3133	55241638400	55241638400	P0048735	HUANATICO SUAREZ ELIZABETH	UNIVERSIDAD NACIONAL DE JULIACA	V	0	0	0	0	0	0	0	0	0	0	0	0	0	0
1557	55246006700	55246006700	P0017384	GOMEZ NIETO ERICK MAURICIO	UNIVERSIDAD CATOLICA SAN PABLO	III	2	1	3	4	2	0	12	2	4	0	0	1	0.0833333	0
978	55247390000	55247390000	P0043931	ARGOTA PÉREZ GEORGE	CENTRO DE INVESTIGACIONES AVANZADAS Y FORMACION SUPERIOR EN EDUCACION, SALUD Y MEDIO AMBIENTE AMTAWI	II	0	1	0	0	2	4	7	0	0	2	5	3	0.428571	0
172	55249680000	55249680000	P0129415	SOTOMAYOR BELTRAN CARLOS ALBERTO		II	14	3	5	5	2	3	32	3	4	5	8	14	0.4375	0
6463	55250029800	55250029800	P0020113	ESPEZUA LLERENA SOLEDAD	UNIVERSIDAD DEL PACIFICO	VI	0	0	1	1	2	4	8	1	0	0	2	1	0.125	0
173	55250034100	55250034100	P0214213	VALENCIA ARIAS JHOANY ALEJANDRO	UNIVERSIDAD SEÑOR DE SIPAN S.A.C.	Investigador Distinguido	16	22	19	32	64	41	194	35	52	35	45	86	0.443299	0
4927	55257189700	55257189700	P0021427	COLOMA PAXI ALEJANDRO	UNIVERSIDAD NACIONAL DEL ALTIPLANO PUNO	VI	0	0	0	1	0	1	2	0	1	0	0	0	0	0
174	55265572900	55265572900	P0017941	RAMIREZ COLLANTES DAVID ANTONIO	CENTRO INTERNACIONAL DE LA PAPA	Investigador Distinguido	3	6	2	2	1	2	16	11	4	0	0	8	0.5	0
619	55269984800	55269984800	P0014517	BAZO ZAMBRANO JUAN CARLOS	RED CROSS RED CRESCENT CLIMATE CENTRE	II	2	2	6	4	3	0	17	13	0	1	0	1	0.0588235	0
6464	55274129600	55274129600	P0016755	MUÑANTE ARZAPALO DENISSE YESSICA		VI	1	0	3	2	2	1	9	1	1	0	1	1	0.111111	0
6687	55297550200	55297550200	P0164833	HUAMAN YRIGOIN DENNIS	UNIVERSIDAD NACIONAL DEL CALLAO	VI	0	1	0	3	5	1	10	0	0	0	0	0	0	0
5224	55300342100	55300342100	P0045930	HUAMAN HUAYTA LUDENCINO AMADOR	UNIVERSIDAD NACIONAL DEL CENTRO DEL PERU	VI	1	0	0	0	0	1	2	0	0	2	0	0	0	0
10178	55305710200	55305710200	P0078076	STAGNARO RUIZ GIANCARLO PAULO	UNIVERSIDAD ANTONIO RUIZ DE MONTOYA	VII	0	0	1	0	0	0	1	0	0	1	0	1	1	0
4323	55307711200	55307711200	P0018025	VEGA RAVELLO RUBY ANTONIETA	UNIVERSIDAD NACIONAL AGRARIA LA MOLINA	V	1	0	0	3	1	0	5	2	1	1	1	0	0	0
6461	55308094500	55308094500	P0017946	ALARCO URQUIZO JUAN JHONNEL	INSTITUTO NACIONAL DE SALUD	VI	3	0	5	5	2	5	20	1	4	8	5	16	0.8	0
3271	55308150700	55308150700	P0003386	LOLI FIGUEROA OSCAR OSWALDO	UNIVERSIDAD NACIONAL AGRARIA LA MOLINA	V	0	1	1	0	1	0	3	1	0	0	2	0	0	0
1006	55308992600	55308992600	P0022789	MORENO ZAPATA MAXIMILIANO JESUS	UNIVERSIDADE FEDERAL DE MINAS GERAIS (UFMG)	III	1	1	2	1	0	3	8	5	1	2	0	2	0.25	1
4083	55312122900	55312122900	P0127050	VILLEGAS LLERENA CLAUDIO NICOLAS	UNIVERSIDAD DE SAN MARTIN DE PORRES	V	1	0	1	0	0	0	2	0	1	0	0	0	0	0
5411	55312811400	55312811400	P0012267	SULCA GARRO LIDIA ALBINA	UNIVERSIDAD NACIONAL MAYOR DE SAN MARCOS	VI	0	0	0	0	1	1	2	1	0	1	0	1	0.5	0
4032	55313624000	55313624000	P0017294	IGUIÑIZ ROMERO RUTH A.		V	1	2	0	0	1	1	5	3	1	1	0	1	0.2	0
609	55315150100	55315150100	P0010322	GAGLIARDI URRUTIA LUIS ALBERTO GIUSSEPE	INSTITUTO DE INVESTIGACIONES DE LA AMAZONIA PERUANA	II	2	5	9	2	1	4	23	6	8	4	3	2	0.0869565	0
1832	55317905100	55317905100	P0001700	MORENO EXEBIO LUIS ENRIQUE	INSTITUTO NACIONAL DE SALUD	IV	1	1	1	3	0	3	9	2	1	6	0	2	0.222222	0
8238	55318036100	55318036100	P0176213	GARCIA GLAESSNER ALEJANDRA		VII	0	0	0	0	1	0	1	1	0	0	0	0	0	0
6469	55321126300	55321126300	P0010763	DELGADO CORNEJO JACKELINE AMANDA	ORGANISMO DE EVALUACION Y FISCALIZACION AMBIENTAL 0 OEFA	VI	0	1	0	0	0	0	1	0	1	0	0	0	0	0
2521	55321663600	55321663600	P0024358	PROAÑO FALCONI ALVARO LEONIDAS		IV	1	0	2	2	3	2	10	7	2	1	0	2	0.2	0
5640	55322141500	55322141500	P0364008	CORNEJO ESPINOZA DEYSI VERONICA	COMISION NACIONAL DE INVESTIGACION Y DESARROLLO AEROESPACIAL (CONIDA)	VI	1	0	0	0	0	0	1	0	1	0	0	0	0	0
175	55322151700	55322151700	P0321348	SONCCO MEZA CARLOS		Investigador Distinguido	32	45	38	34	29	2	180	129	46	2	0	0	0	0
1981	55323044700	55323044700	P0015607	OTINIANO ORMACHEA LUIS JAVIER	COMISION NACIONAL DE INVESTIGACION Y DESARROLLO AEROESPACIAL (CONIDA)	IV	2	1	2	8	5	19	37	4	6	3	0	5	0.135135	0
1175	55325424900	55325424900	P0073519	MACHICAO JUSTO MARINA JEANETH		III	1	1	4	3	3	3	15	10	0	3	0	2	0.133333	0
6730	55326005700	55326005700	P0013911	HERRERA NUÑEZ ESTEBAN GABRIEL	UNIVERSIDAD SAN IGNACIO DE LOYOLA S.A	VI	0	0	0	2	1	0	3	2	1	0	0	0	0	0
711	55328428800	55328428800	P0016641	ARROYO HURTADO GIANFRANCO	UNIVERSIDAD CIENTIFICA DEL SUR S.A.C.	II	1	2	4	4	1	5	17	12	2	3	0	4	0.235294	0
1295	55330500700	55330500700	P0010057	HURTADO ROCA LEDA YAMILEE	INSTITUTO NACIONAL DE SALUD	III	2	8	5	0	4	1	20	3	6	2	1	7	0.35	0
9453	55331442300	55331442300	P0013579	SERAYLAN ORMACHEA SILVIA CAROLINA	INSTITUTO NACIONAL DE SALUD	VII	0	0	0	0	0	0	0	0	0	0	0	0	0	0
8226	55331514400	55331514400	P0016121	SOTO TORRES JULIAN VICENTE	CENTRO INTERNACIONAL DE LA PAPA	VII	0	0	0	0	0	1	1	1	0	0	0	0	0	0
6340	55337401600	55337401600	P0091337	BENAVENTE CASTILLO JHONNY ANTONIO	UNIVERSIDAD NACIONAL DE INGENIERIA UNI	VI	1	0	0	0	2	0	3	0	0	3	0	1	0.333333	0
1786	55339901800	55339901800	P0166492	CORNEJO TUEROS JOSE VLADIMIR	UNIVERSIDAD CONTINENTAL SOCIEDAD ANONIMA CERRADA	IV	0	0	4	6	4	10	24	0	0	2	16	1	0.0416667	0
644	55341208800	55341208800	P0013261	ZARIQUIEY BIONDI ROBERTO DANIEL	PONTIFICIA UNIVERSIDAD CATOLICA DEL PERU	II	1	3	2	5	7	3	21	8	2	0	0	4	0.190476	0
4928	55342890500	55342890500	P0015273	CUETO SACO DIEGO CARLOS	UNIVERSIDAD ESAN	VI	0	0	0	1	0	0	1	0	1	0	0	0	0	0
176	55343112100	55343112100	P0037229	BAENA MONCADA ANGELICA MARIA	UNIVERSIDAD NACIONAL DE INGENIERIA UNI	Investigador Distinguido	5	3	5	4	7	9	33	24	6	3	0	23	0.69697	0
1167	55343884900	55343884900	P0013933	APAESTEGUI CAMPOS JAMES EMILIANO	INSTITUTO GEOFISICO DEL PERU	III	1	5	2	1	2	4	15	13	0	0	0	1	0.0666667	0
2572	55344180900	55344180900	P0011489	SANCHEZ VENEGAS JAIME ROBERTO	UNIVERSIDAD NACIONAL MAYOR DE SAN MARCOS	IV	0	0	2	0	1	0	3	2	0	1	0	0	0	0
2714	55345403300	55345403300	P0089844	RUIZ SALDAÑA HELGA KARINA	UNIVERSIDAD COMPLUTENSE DE MADRID	IV	0	1	0	1	2	2	6	5	1	0	0	1	0.166667	0
7369	55348314800	55348314800	P0016128	MARTIN VERGARA JOSEPH ANIBAL	UNIVERSIDAD CESAR VALLEJO S.A.C.	VII	1	1	3	0	1	0	6	0	0	0	0	1	0.166667	0
810	55350294500	55350294500	P0017677	JIMENEZ TINTAYA CESAR OMAR	UNIVERSIDAD NACIONAL MAYOR DE SAN MARCOS	II	0	1	5	3	4	1	14	4	6	3	0	12	0.857143	0
793	55350827700	55350827700	P0371728	GARCIA0LONGORIA BATANETE LUZ		II	3	5	2	5	4	4	23	17	0	1	2	5	0.217391	0
2757	55352238300	55352238300	P0055186	MUÑOZ CHIRINOS PAULA VALERIA	UNIVERSIDAD DEL PACIFICO	IV	1	0	1	3	2	0	7	5	1	0	0	3	0.428571	0
1679	55352950000	55352950000	P0013744	ZAVALA TOLEDO CARLOS ALBERTO	UNIVERSIDAD NACIONAL DE INGENIERIA UNI	III	0	0	0	1	6	0	7	1	0	6	0	1	0.142857	0
10041	55352950000	55352950000	P0016447	ZAVALA INGA CESAR HUMBERTO		VII	0	0	0	1	6	0	7	1	0	6	0	1	0.142857	0
6516	55354551900	55354551900	P0019265	DIAZ ALVAN JUAN	UNIVERSIDAD CIENTIFICA DEL PERU	VI	1	0	1	0	0	0	2	2	0	0	0	0	0	0
2978	55355425800	55355425800	P0014648	SANABRIA QUISPE JANEET MARGARITA		V	1	0	0	0	1	0	2	1	1	0	0	1	0.5	0
5762	55358055900	55358055900	P0065235	VEGA VILCA JAIME FERNANDO	UNIVERS.NAC. JOSE FAUSTINO SANCHEZ CARRI	VI	1	0	0	1	1	0	3	0	0	2	1	2	0.666667	0
472	55358407000	55358407000	P0003756	RODRIGUEZ GUTIERREZ JOSE LUIS	UNIVERSIDAD NACIONAL MAYOR DE SAN MARCOS	I	3	4	1	3	6	1	18	13	2	3	0	7	0.388889	0
4330	55360748900	55360748900	P0013438	LUDEÑA HINOJOSA YVETTE	UNIVERSIDAD NACIONAL AGRARIA LA MOLINA	V	0	2	0	0	2	1	5	3	0	1	0	0	0	0
8142	55361255300	55361255300	P0062755	SANTANA TELLEZ TOMÁS NOEL	UNIVERSIDAD NACIONAL DE UCAYALI	VII	0	0	0	1	1	1	3	1	0	0	2	1	0.333333	0
3047	55362797400	55362797400	P0044568	VETTER PARODI LUISA MARIA		V	0	0	0	3	1	1	5	1	1	0	0	2	0.4	0
1236	55362857300	55362857300	P0106009	RAMIREZ SOTELO LAURA RICARDINA	UNIVERSIDAD NACIONAL MAYOR DE SAN MARCOS	III	2	1	0	1	1	0	5	4	0	1	0	0	0	0
178	55364056400	55364056400	P0022689	MAGUIÑA QUISPE JORGE LUIS	UNIVERSIDAD CIENTIFICA DEL SUR S.A.C.	Investigador Distinguido	7	7	13	14	12	4	57	21	11	5	10	13	0.22807	0
4409	55364771800	55364771800	P0145954	MONGE OSORIO MANUEL ALEJANDRO	OPENIC	V	0	0	3	2	0	0	5	2	0	0	0	0	0	0
179	55367688600	55367688600	P0000198	IPANAQUE ALAMA WILLIAM	UNIVERSIDAD DE PIURA	III	5	13	11	5	5	1	40	3	3	3	3	3	0.075	0
4426	55368167400	55368167400	P0048428	VILCA VENTURA JOSE MIGUEL	VOLVO GROUP TRUCKS	VI	1	0	0	0	0	0	1	1	0	0	0	1	1	0
180	55368478600	55368478600	P0018370	PAREJA TORRES ROSSINA GABRIELLA		Investigador Distinguido	4	5	14	10	7	9	49	35	10	1	2	0	0	0
4011	55369388400	55369388400	P0003230	PEÑA ROJAS ANIEVAL CIRILO	UNIVERSIDAD CONTINENTAL SOCIEDAD ANONIMA CERRADA	V	0	0	0	2	2	1	5	0	3	0	1	0	0	0
951	55369925700	55369925700	P0031992	BUSTAMANTE VALDIVIA ALCIBIADES	UNIV.NAC.DE EDUC. ENRIQUE GUZMAN Y VALLE	II	4	3	2	2	2	0	13	7	5	1	0	1	0.0769231	0
1247	55371421300	55371421300	P0021325	TITO LEON RICHARD	UNIVERSIDAD NACIONAL MAYOR DE SAN MARCOS	III	2	2	4	2	1	2	13	12	0	0	0	3	0.230769	0
2537	55371590300	55371590300	P0003552	ESTELA ESCALANTE WALDIR DESIDERIO	UNIVERSIDAD NACIONAL MAYOR DE SAN MARCOS	IV	1	1	1	1	1	2	7	1	3	2	1	6	0.857143	0
8588	55377602100	55377602100	P0005460	GARAY MONTES RICHER	INIA 0 ESTACION EXPERIMENTAL AGRARIA EL PORVENIR	VII	0	0	0	0	0	0	0	0	0	0	0	0	0	0
181	55385725000	55385725000	P0234191	MENDIBURU ZEVALLOS ANDRES ARMANDO	UNIVERSIDADE FEDERAL DO RIO GRANDE DO SUL0UFRGS	Investigador Distinguido	4	2	2	4	13	10	35	24	8	0	0	12	0.342857	0
4306	55385728500	55385728500	P0064849	AREVALO FLORES JORGE MARTIN	HOSPITAL CAYETANO HEREDIA	V	0	2	1	2	2	4	11	2	1	4	1	1	0.0909091	0
9721	55386965800	55386965800	P0070142	OROZ RAMOS ANAHI JANNETTE		VII	2	0	2	0	0	0	4	0	1	2	1	0	0	0
5234	55388735800	55388735800	P0015172	OTINIANO VILLANUEVA JOSE RONAL	ASOCIACION PATAZ	VI	0	0	1	0	2	1	4	1	3	0	0	0	0	0
2545	55389363600	55389363600	P0057615	GABEL SHEMUELI RACHEL	UNIVERSIDAD DEL PACIFICO	IV	2	1	2	1	1	0	7	3	2	1	0	5	0.714286	0
1090	55418997000	55418997000	P0031509	CALLA CHOQUE JAESON SANTOS	UNIVERSIDAD NACIONAL MAYOR DE SAN MARCOS	III	3	1	2	1	1	0	8	6	2	0	0	0	0	0
6733	55424655600	55424655600	P0012660	MARTINEZ CORCINO DIANA SUSANA		VI	0	0	2	0	0	0	2	1	0	0	0	0	0	0
2430	55425410900	55425410900	P0021770	GUTIERREZ SEGURA FLABIO ALFONSO	UNIVERSIDAD NACIONAL DE PIURA	IV	2	3	5	2	2	3	17	0	6	4	7	9	0.529412	0
1695	55427137400	55427137400	P0026110	BUSTAMANTE MOSTAJO DANILO EDSON	UNIVERSIDAD NACIONAL TORIBIO RODRIGUEZ DE MENDOZA DE AMAZONAS	Investigador Distinguido	6	5	8	5	4	8	36	15	6	5	9	18	0.5	0
2560	55433074900	55433074900	P0013870	VILLASIS MAYURI ELIZABETH MELISA	UNIVERSIDAD PERUANA CAYETANO HEREDIA	IV	4	0	1	4	0	1	10	8	1	0	0	2	0.2	0
4792	55439980600	55439980600	P0010736	GONZALES DE OLARTE EFRAIN VIRGILIO	PONTIFICIA UNIVERSIDAD CATOLICA DEL PERU	VI	0	0	0	0	0	0	0	0	0	0	0	0	0	0
2788	55440420500	55440420500	P0031229	UGARTE ROJAS WILLY GUSTAVO	UNIVERSIDAD PERUANA DE CIENCIAS APLICADAS S.A.C.	V	1	3	14	17	19	5	59	0	3	2	15	21	0.355932	0
2283	55441203100	55441203100	P0056107	CASANOVA ROJAS WILMA SELVA	UNIVERSIDAD NACIONAL DE LA AMAZONIA PERUANA	IV	1	0	1	0	2	0	4	3	0	1	0	0	0	0
689	55441229400	55441229400	P0010110	APARCO BALBOA JUAN PABLO	UNIVERSIDAD NACIONAL MAYOR DE SAN MARCOS	II	2	2	4	7	6	5	26	7	2	10	7	5	0.192308	0
2090	55441348200	55441348200	P0010046	MUNARES GARCIA OSCAR FAUSTO	UNIVERSIDAD NACIONAL MAYOR DE SAN MARCOS	IV	1	1	1	1	0	1	5	0	0	1	4	1	0.2	0
5531	55441701400	55441701400	P0048542	LOAYZA JAVIER MANUEL JERJES	UNIVERSIDAD NACIONAL MAYOR DE SAN MARCOS	VI	0	0	0	0	1	0	1	0	0	1	0	1	1	0
6284	55445465900	55445465900	P0053271	RAMIREZ ULLOA GUILLERMO HENRY	UNIVERSIDAD NACIONAL DE TRUJILLO	VI	0	0	0	2	0	0	2	0	0	2	0	0	0	0
182	55446320600	55446320600	P0039584	LECCA GARCIA LEONID WILBERT	SOCIOS EN SALUD SUCURSAL PERU	Investigador Distinguido	15	18	20	22	19	18	112	96	6	4	0	2	0.0178571	0
5839	55447778100	55447778100	P0012238	VEGA HINOJOSA OSCAR	REUMACENTER EIRL	VI	1	2	0	0	1	0	4	1	3	0	0	0	0	0
1423	55454633300	55454633300	P0003478	CORDERO GARCIA RAYMUNDO	UNIVERSIDADE FEDERAL DE MATO GROSSO DO SUL (UFMS)	III	6	3	11	6	4	4	34	10	2	2	2	9	0.264706	0
3668	55462460200	55462460200	P0001491	MARTINEZ GRIMALDO DE TAKAHASHI ALEJANDRA GRACIELA	INSTITUTO GEOFISICO DEL PERU	V	1	0	0	0	1	1	3	3	0	0	0	0	0	0
1730	55471969900	55471969900	P0029361	CUSI MARTINEZ JUAN CARLOS	UNIVERSIDAD NACIONAL MAYOR DE SAN MARCOS	IV	0	1	1	1	2	0	5	1	3	0	0	0	0	0
2203	55479297800	55479297800	P0011055	CARDENAS GARCIA JAIME DANTE	UNIVERSIDAD CATOLICA DE SANTA MARIA	IV	1	0	0	1	1	0	3	2	0	1	0	0	0	0
733	55480895200	55480895200	P0012842	ORIHUELA PAREDES JOSE CARLOS		II	2	3	3	2	1	3	14	13	0	0	0	10	0.714286	0
5089	55481971300	55481971300	P0049091	ORMEÑO AYALA YESHICA ISELA	UNIVERSIDAD NACIONAL DE SAN ANTONIO ABAD DEL CUSCO	VI	0	0	0	0	1	0	1	1	0	0	0	0	0	0
6378	55496517200	55496517200	P0001797	FRANCO MELENDEZ MILAGROS TERESA	UNIVERSIDAD TECNOLOGICA DEL PERU S.A.C. O UTP S.A.C.	VI	0	0	2	0	1	0	3	3	0	0	0	2	0.666667	0
11029	55497006500	55497006500	P0036959	CALDERON VIZCARRA GINO OMAR	UNIVERSIDAD CATOLICA SAN PABLO	VII	0	0	0	1	0	1	2	0	0	1	1	1	0.5	0
2615	55501939600	55501939600	P0014266	BAZAN MAYRA JORGE ENRIQUE	UNIVERSIDAD NACIONAL DE CAJAMARCA	IV	0	3	1	1	2	1	8	2	3	1	1	0	0	0
1282	55506939600	55506939600	P0015304	LEZAMA CALVO JINMI GREGORY	UNIVERSIDAD NACIONAL TECNOLOGICA DE LIMA SUR 0 UNTELS	III	2	1	6	2	0	1	12	1	2	4	1	0	0	0
2579	55507108000	55507108000	P0015553	BRAVO ORELLANA EDGARDO RICARDO	UNIVERSIDAD DEL PACIFICO	IV	1	2	3	2	3	1	12	2	1	2	3	4	0.333333	0
183	55507906400	55507906400	P0037021	DIEZ CANSECO MONTERO FRANCISCO	UNIVERSIDAD PERUANA CAYETANO HEREDIA	Investigador Distinguido	5	6	8	18	12	6	55	28	11	11	0	8	0.145455	0
2228	55508487600	55508487600	P0055543	OSTOS MARIÑO JHONY LIONEL	UNIVERSIDAD ESAN	IV	1	3	2	1	1	0	8	3	1	3	0	0	0	0
1079	55511808800	55511808800	P0003303	LOPEZ BELLIDO ROGER	THE UNIVERSITY OF TEXAS MD ANDERSON CANCER CENTER	III	2	1	0	0	1	0	4	3	1	0	0	1	0.25	0
4086	55516976700	55516976700	P0055496	ALEGRIA MUÑOZ WALDEMAR	UNIVERSIDAD NACIONAL DE LA AMAZONIA PERUANA	V	0	0	1	1	1	0	3	2	1	0	0	0	0	0
6454	55523881300	55523881300	P0021435	CRUZADO SANCHEZ DEIVY ROBERT	INSTITUTO NACIONAL DE ENFERMEDADES NEOPLASICAS	VI	2	2	0	2	0	0	6	1	0	3	1	4	0.666667	0
3268	55536327300	55536327300	P0014133	AVALOS ROLDAN GRINIA JESUS		V	0	2	0	2	2	1	7	7	0	0	0	0	0	0
1728	55536449500	55536449500	P0011830	LIZARDO HUERTA JUAN CARLOS	UNIVERSITÉ DE LORRAINE, FRANCIA	IV	0	1	2	1	0	1	5	4	0	1	0	1	0.2	0
9907	55537059000	55537059000	P0010213	LLACZA RODRIGUEZ ALAN GERARDO	SERVICIO NACIONAL METEOROLOGIA E HIDROL.	VII	0	0	1	1	1	1	4	2	1	0	0	0	0	0
751	55538133100	55538133100	P0098748	MILLA PINO MANUEL EMILIO	UNIVERSIDAD NACIONAL DE JAÉN	II	2	2	6	3	5	5	23	3	3	10	6	3	0.130435	0
1680	55538341600	55538341600	P0430101	BONNESOEUR VIVIEN, PIERRE, JULIEN		III	1	0	1	5	0	3	10	7	2	0	0	1	0.1	0
6543	55538476000	55538476000	P0041133	SARMIENTO CALISAYA EDGAR	UNIVERSIDAD NACIONAL DE SAN AGUSTÍN DE AREQUIPA	VI	0	4	1	2	2	2	11	1	0	2	2	2	0.181818	0
10422	55538623200	55538623200	P0020560	AGUILAR LUNA SILVIA YSABEL	FACULTAD DE CIENCIAS BIOLOGICAS UMSMS	VII	0	0	0	1	1	0	2	1	1	0	0	0	0	0
1575	55539532900	55539532900	P0164110	ULLOA CERNA ALVARO EMILIO	JANSSEN RESEARCH	III	3	2	3	2	1	0	11	7	2	0	0	0	0	0
902	55543869600	55543869600	P0039972	RODRIGUEZ RODRIGUEZ ERIC FRANK	UNIVERSIDAD NACIONAL DE TRUJILLO	II	1	1	2	0	1	2	7	4	2	1	0	0	0	0
10563	55544849900	55544849900	P0085318	PEZO LOZANO ETERSIT	UNIVERSIDAD NACIONAL DE LA AMAZONIA PERUANA	VII	0	0	2	2	0	0	4	0	1	2	1	0	0	0
184	55545860892	55545860892	P0000202	MUÑOZ JAUREGUI ANA MARIA	UNIVERSIDAD SAN IGNACIO DE LOYOLA S.A	Investigador Distinguido	4	2	12	11	14	7	50	11	17	17	5	0	0	0
7960	55546018800	55546018800	P0014028	LIÑAN BENITEZ EDWIN LEOPOLDO	PONTIFICIA UNIVERSIDAD CATOLICA DEL PERU	VII	0	0	0	0	0	1	1	0	0	0	0	0	0	0
4497	55549004300	55549004300	P0019780	HUARACHI SOTO JULIO CESAR	UNIVERSIDADE FEDERAL FLUMINENSE	VI	0	0	1	2	2	2	7	3	0	0	1	2	0.285714	0
6488	55555755400	55555755400	P0005233	VILCA LOPEZ MIGUEL ANGEL	UNIVERSIDAD NACIONAL MAYOR DE SAN MARCOS	VI	1	1	0	0	0	0	2	0	0	2	0	0	0	0
1562	55557119200	55557119200	P0026223	COLLANTES DIAZ INGRIT ELIDA	UNIVERSIDAD NACIONAL DE INGENIERIA UNI	III	3	2	4	0	1	1	11	3	3	1	3	0	0	0
8504	55560747400	55560747400	P0011069	MAMANI ALIAGA ALVARO HENRY	UNIVERSIDAD NACIONAL DE SAN AGUSTIN	VII	0	0	0	0	0	1	1	0	0	0	0	0	0	0
850	55560760700	55560760700	P0019035	VARAS MALCA RAFAEL MARTIN	UNIVERSIDAD NACIONAL MAYOR DE SAN MARCOS	II	3	2	5	1	3	0	14	7	5	2	0	0	0	0
6521	55560936900	55560936900	P0013560	PUCHURI MEDINA LILIANA	PONTIFICIA UNIVERSIDAD CATOLICA DEL PERU	VI	0	2	0	1	0	2	5	1	3	0	0	2	0.4	0
1558	55566150200	55566150200	P0010108	SOTO AÑARI MARCIO FERNANDO	UNIVERSIDAD CATOLICA SAN PABLO	III	0	3	7	6	4	7	27	12	2	9	3	4	0.148148	0
4061	55568069100	55568069100	P0068011	ZUÑIGA HARTLEY ALFONSO CHRISTOPHER		V	1	1	1	0	0	0	3	1	0	1	0	0	0	0
4542	55569487300	55569487300	P0204676	HIBBETT DIEZ CANSECO ALEXANDRA IMOGEN		VI	0	1	1	1	1	0	4	0	1	0	0	3	0.75	0
7712	55571145100	55571145100	P0003640	FERNANDEZ ATHO MANUEL OCTAVIO	UNIVERSIDAD NACIONAL JOSÉ MARÍA ARGUEDAS	VII	0	0	0	0	0	1	1	0	1	0	0	0	0	0
4851	55571177900	55571177900	P0343306	PARAGUA MACURI CARLOS ALBERTO	THALES DMS	VI	0	0	1	2	1	5	9	0	3	0	1	0	0	0
2415	55572518600	55572518600	P0002041	EVANGELISTA VARGAS SHIRLEY SUJEY	UNIVERSIDAD CIENTIFICA DEL SUR S.A.C.	IV	0	0	0	1	2	1	4	0	2	0	2	1	0.25	0
789	55573082200	55573082200	P0165361	OLAH GEORGE	THE AUSTRALIAN NATIONAL UNIVERSITY	II	3	1	4	2	1	3	14	12	2	0	0	4	0.285714	0
862	55574123253	55574123253	P0036135	VIVEEN WILLEM	PONTIFICIA UNIVERSIDAD CATOLICA DEL PERU	II	2	4	5	3	3	3	20	19	0	0	0	9	0.45	0
4627	55575056200	55575056200	P0019390	SONCCO ALVAREZ JOSE LUIS		VI	1	3	2	1	1	0	8	1	0	0	3	0	0	0
11084	55578642900	55578642900	P0017257	CAYLLAHUA CAHUINA EDWARD JORGE YURI		VII	1	3	0	0	0	0	4	1	1	0	0	2	0.5	0
11085	55578868000	55578868000	P0014939	CERPA CORNEJO LUIS MORONI	INSTITUTO GEOLOGICO MINERO Y METALURGICO	VII	1	0	2	1	4	1	9	3	5	1	0	0	0	0
11240	55580815900	55580815900	P0038253	SALAZAR TORRES GIAN ANTHONY	UNIVERSIDAD CONTINENTAL SOCIEDAD ANONIMA CERRADA	VII	0	0	0	0	1	0	1	1	0	0	0	0	0	0
6440	55583265000	55583265000	P0013650	ANGULO HERRERA PEDRO	UNIVERSIDAD NACIONAL MAYOR DE SAN MARCOS	VI	0	0	0	0	0	0	0	0	0	0	0	0	0	0
1934	55583659300	55583659300	P0003745	LIRA MEJIA BORIS ANTONIO	UNIVERSIDAD NACIONAL MAYOR DE SAN MARCOS	IV	0	1	1	0	0	2	4	1	0	2	1	0	0	0
185	55584268400	55584268400	P0045671	PAREDES OLORTEGUI MARIBEL		Investigador Distinguido	8	8	6	7	10	17	56	47	9	0	0	1	0.0178571	0
186	55584410200	55584410200	P0035793	HARTINGER PEÑA STELLA MARIA	UNIVERSIDAD PERUANA CAYETANO HEREDIA	Investigador Distinguido	5	7	9	11	16	11	59	54	4	1	0	9	0.152542	0
3285	55584717300	55584717300	P0000088	LAZO RODRIGUEZ HERBERT OMAR	UNIVERSIDAD NACIONAL DE SAN AGUSTIN	V	0	0	2	1	0	1	4	2	0	2	0	2	0.5	0
1599	55585027100	55585027100	P0003295	GIUSTI HUNDSKOPF MIGUEL ANGEL	PONTIFICIA UNIVERSIDAD CATOLICA DEL PERU	III	0	0	0	3	0	4	7	0	4	2	1	6	0.857143	0
187	55598298700	55598298700	P0143212	AYALA QUINTANILLA BEATRIZ PAULINA	INSTITUTO NACIONAL DE SALUD	Investigador Distinguido	7	21	9	5	3	5	50	44	3	3	0	2	0.04	0
905	55599772600	55599772600	P0315885	SOTELO LEZAMA MIGUEL JHONATAN		II	1	1	2	4	4	1	13	2	1	8	0	3	0.230769	0
6089	55601433700	55601433700	P0052730	MACEDO FRANCO LUISA DIOMIRA		VI	0	0	2	1	1	0	4	3	1	0	0	0	0	0
4168	55601477800	55601477800	P0163665	MENDOZA MOGOLLON JUAN VALENTIN		V	2	0	0	1	0	0	3	2	1	0	0	1	0.333333	0
3075	55602263500	55602263500	P0319872	VALDEBENITO TAMBORINO FELIPE IGNACIO ANDRES	UNIVERSIDAD DE TARAPACA ARICA CHILE	V	1	1	5	0	0	3	10	4	0	1	0	0	0	0
11176	55602391500	55602391500	P0031394	VELAZCO PAREDES YUBER ELMER	UNIVERSIDAD NACIONAL DE SAN AGUSTÍN DE AREQUIPA	VII	0	0	3	1	2	1	7	0	0	1	2	1	0.142857	0
1681	55602499700	55602499700	P0001980	BELTRAN CASTAÑON CESAR ARMANDO	PONTIFICIA UNIVERSIDAD CATOLICA DEL PERU	III	8	5	2	7	1	3	26	6	2	3	3	0	0	0
188	55602499700	55602499700	P0023511	BELTRAN CASTAÑON NORMAN JESUS	UNIVERSIDAD NACIONAL DEL ALTIPLANO PUNO	VI	8	5	2	7	1	3	26	6	2	3	3	0	0	0
11177	55602717500	55602717500	P0031392	FLORES QUISPE ROXANA	UNIVERSIDAD NACIONAL DE SAN AGUSTÍN DE AREQUIPA	VII	0	0	3	2	2	1	8	0	0	1	3	2	0.25	0
5133	55603376800	55603376800	P0276169	HERBOZO NORY CECILIA VERONICA	HOSPITAL CAYETANO HEREDIA	VI	0	0	2	1	0	1	4	3	0	0	1	2	0.5	0
189	55605853500	55605853500	P0002511	IBARRA CABRERA MANUEL JESUS	UNIVERSIDAD NACIONAL MICAELA BASTIDAS DE APURIMAC	IV	13	17	11	4	2	4	51	1	5	4	8	8	0.156863	0
3180	55605958700	55605958700	P0013612	LOPEZ DEL ALAMO CRISTIAN JOSE	UNIVERSIDAD DE INGENIERIA Y TECNOLOGIA	V	2	1	2	1	1	1	8	3	1	1	1	0	0	0
4933	55607178900	55607178900	P0004644	LOPEZ REGALADO OSCAR	UNIVERSIDAD NACIONAL PEDRO RUIZ GALLO	VI	0	0	0	0	0	0	0	0	0	0	0	0	0	0
4173	55611581000	55611581000	P0092275	MANCO RIVERA MIGUEL RENATO	UNIVERSIDAD TECNOLOGICA DE LOS ANDES	V	1	1	2	1	0	0	5	3	2	0	0	2	0.4	0
3854	55612678300	55612678300	P0047699	STUCCHI PORTOCARRERO LUCIANO	UNIVERSIDAD DEL PACIFICO	V	2	2	1	1	0	1	7	5	2	0	0	2	0.285714	0
1071	55614398600	55614398600	P0011211	ESTRADA MENDOZA MIGUEL LUIS	UNIVERSIDAD NACIONAL DE INGENIERIA UNI	III	1	0	0	2	5	0	8	1	1	4	0	0	0	0
2099	55614624400	55614624400	P0011825	MAYANGA HERRERA ANA LUCIA	UNIVERSIDAD CIENTIFICA DEL SUR S.A.C.	IV	0	3	2	2	2	2	11	6	1	4	0	2	0.181818	0
2414	55615012100	55615012100	P0002153	COLONA VALLEJOS ERASMO HONORIO	UNIVERSIDAD NACIONAL MAYOR DE SAN MARCOS	IV	1	1	1	0	5	2	10	1	3	1	5	2	0.2	0
190	55615070000	55615070000	P0032593	MOGGIANO ABURTO NABILT JILL	UNIVERSIDAD CONTINENTAL SOCIEDAD ANONIMA CERRADA	V	5	3	8	13	4	0	33	0	4	4	0	0	0	0
1094	55615271300	55615271300	P0054164	AGUILAR BARDALES ZENON	UNIVERSIDAD NACIONAL DE INGENIERIA UNI	III	1	0	0	0	4	3	8	2	1	3	0	2	0.25	0
607	55617076500	55617076500	P0015476	LIZARZABURU BOLAÑOS EDMUNDO RAUL ANTONIO	UNIVERSIDAD ESAN	II	4	5	1	1	4	6	21	9	2	4	4	5	0.238095	0
3934	55618508000	55618508000	P0010308	BELTRAN SILVA JORGE ARTURO	UNIVERSIDAD PERUANA CAYETANO HEREDIA	V	0	1	0	3	2	1	7	3	1	1	1	1	0.142857	0
9048	55619388500	55619388500	P0018556	BECERRA BRAVO GIANCARLO	UNIVERSIDAD PERUANA DE CIENCIAS APLICADAS S.A.C	VII	1	0	0	1	1	0	3	0	1	2	0	1	0.333333	0
3318	55619614100	55619614100	P0023197	VILLANUEVA JIMENEZ FREDY MARCELL	COMISION NACIONAL DE INVESTIGACION Y DESARROLLO AEROESPACIAL (CONIDA)	V	0	0	0	3	0	0	3	0	0	0	0	3	1	0
1956	55620510600	55620510600	P0019929	LOARTE CADENAS EDWIN ANIBAL	UNIVERSIDAD NACIONAL SANTIAGO ANTUNEZ DE MAYOLO	IV	0	0	3	1	3	3	10	5	0	2	1	0	0	0
191	55621408700	55621408700	P0002090	PONCE VARGAS MIGUEL ARMANDO	UNIVERSITÉ DE REIMS0CHAMPAGNE0ARDENNE	Investigador Distinguido	2	5	2	2	5	3	19	15	3	1	0	5	0.263158	0
4835	55622272100	55622272100	P0013764	UGAS CARRO ROBERTO	UNIVERSIDAD NACIONAL AGRARIA LA MOLINA	VI	1	1	0	1	0	0	3	1	0	0	1	1	0.333333	0
3935	55622769200	55622769200	P0211434	TELLO MELENDEZ PERCY GUSTAVO	UNIVERSIDAD NAC. FEDERICO VILLARREAL	V	0	2	1	0	0	0	3	2	0	0	0	0	0	0
3549	55623483800	55623483800	P0117893	PORTOCARRERO MONDRAGON JUAN PABLO	CENTRO ODONTOLÓGICO AMERICANO	V	0	4	3	2	1	0	10	1	0	2	7	6	0.6	0
192	55623585200	55623585200	P0141386	VASQUEZ TIRADO GUSTAVO ADOLFO	UNIVERSIDAD PRIVADA ANTENOR ORREGO, TRUJILLO	II	0	6	5	12	12	11	46	9	7	1	20	9	0.195652	0
193	55623585200	55623585200	P0066889	VALENCIA MESIAS GUSTAVO ADOLFO	HOSPITAL DE EMERGENCIAS VILLA EL SALVADOR	VII	0	6	5	12	12	11	46	9	7	1	20	9	0.195652	0
6214	55626633800	55626633800	P0142384	ALLGAS MARCHENA NESTOR FRANCISCO	ASOCIACION NEOTROPICAL PRIMATE CONSERVATION PERU NPC PERU	VI	0	0	1	1	2	2	6	3	3	0	0	0	0	0
554	55628986700	55628986700	P0010190	RAMIREZ MALAVER JORGE LUIS	UNIVERSIDAD NACIONAL MAYOR DE SAN MARCOS	I	0	4	4	2	9	3	22	13	5	3	0	9	0.409091	0
4433	55630890200	55630890200	P0072449	CUEVAS DE LA CRUZ CECILIA AURORA	INSTITUTO NACIONAL CARDIOVASCULAR	VI	0	0	0	0	0	0	0	0	0	0	0	0	0	0
2849	55631030900	55631030900	P0012140	PIPOLI DE AZAMBUJA GINA MARIA	UNIVERSIDAD DEL PACIFICO	V	2	2	2	0	2	0	8	2	4	1	0	5	0.625	0
6393	55633113800	55633113800	P0055185	MATEU BULLON PEDRO FERNANDO	UNIVERSIDAD DEL PAC?FICO	VI	1	3	0	0	0	1	5	5	0	0	0	2	0.4	0
5249	55634059000	55634059000	P0010626	MORALES VILLANUEVA AURELIO FEDERICO	UNIVERSIDAD NACIONAL DE INGENIERIA UNI	VI	0	0	1	0	0	1	2	1	0	0	0	0	0	0
2407	55634813000	55634813000	P0018364	PINO BOLAÑOS KATERYN SALOME		IV	2	1	0	1	2	0	6	3	0	3	0	2	0.333333	0
900	55635768300	55635768300	P0011941	HERRERA PEREZ EDER GUILLERMO	UNIVERSIDAD SAN IGNACIO DE LOYOLA S.A	II	2	2	4	4	1	1	14	6	7	1	0	1	0.0714286	0
194	55635770200	55635770200	P0004867	TURPO GEBERA OSBALDO WASHINGTON	UNIVERSIDAD NACIONAL DE SAN AGUSTÍN DE AREQUIPA	Investigador Distinguido	6	14	9	7	26	16	78	2	17	18	20	8	0.102564	0
3812	55639856600	55639856600	P0027025	QUIROZ TORRES LUIS GABRIEL	UNIVERSIDAD NACIONAL DE INGENIERIA UNI	V	0	0	0	0	2	0	2	0	0	2	0	0	0	0
195	55647068600	55647068600	P0003319	BAZO ALBA JOSE LUIS	PONTIFICIA UNIVERSIDAD CATÓLICA DEL PERÚ	Investigador Distinguido	47	51	46	40	68	59	311	223	61	6	1	8	0.0257235	0
6518	55652574200	55652574200	P0163621	CALDERON ANTICONA MONICA JACKELIN	UNIVERSIDAD RICARDO PALMA	VI	1	1	0	2	1	2	7	2	3	1	0	1	0.142857	0
1547	55653748700	55653748700	P0018651	LUQUE PERALTA SONIA	UNIVERSIDAD NACIONAL MAYOR DE SAN MARCOS	III	2	0	1	0	0	0	3	2	0	1	0	0	0	0
9598	55656258600	55656258600	P0050886	NUÑEZ CORONADO YESENIA	INSTITUTO NACIONAL DE CIENCIAS NEUROLOGICAS	VII	0	0	3	1	0	0	4	2	2	0	0	0	0	0
1028	55657237000	55657237000	P0001320	ABARCA BARRIGA HUGO HERNAN	UNIVERSIDAD RICARDO PALMA	III	1	4	3	2	5	3	18	2	3	4	5	13	0.722222	0
4120	55657511500	55657511500	P0027357	CASTRO MUJICA MARIA DEL CARMEN	UNIVERSIDAD RICARDO PALMA	V	2	2	1	2	0	0	7	1	1	0	1	3	0.428571	0
590	55658486400	55658486400	P0035478	PALOMINO TAMAYO JORGE LUIS	UFRGS 0 UNIVERSIDADE FEDERAL DO RIO GRANDE DO SUL	II	2	1	3	3	2	5	16	3	7	2	2	11	0.6875	0
196	55661697300	55661697300	P0244362	TORRES RUA ALFONSO FAUSTINO	UTAH STATE UNIVERSITY, LOGAN, UT	Investigador Distinguido	7	8	4	11	2	10	42	20	3	2	7	1	0.0238095	0
2075	55661827400	55661827400	P0078246	BRIOSO LESCANO XAVIER MAX	PONTIFICIA UNIVERSIDAD CATOLICA DEL PERU	IV	4	3	5	1	2	2	17	4	1	2	0	2	0.117647	0
2539	55663411200	55663411200	P0003221	TICONA RENDON MANUEL BENEDICTO	UNIVERSIDAD NACIONAL JORGE BASADRE G.	IV	2	0	0	1	0	0	3	0	0	0	2	3	1	0
197	55663495700	55663495700	P0001694	MAYTA TRISTAN PERCY MANUEL	UNIVERSIDAD CIENTIFICA DEL SUR S.A.C.	Investigador Distinguido	10	4	5	3	6	7	35	20	3	6	4	11	0.314286	0
3742	55664510100	55664510100	P0001206	VALVERDE LOPEZ JENNY CARLOTA	UNIVERSIDAD NACIONAL DE TRUJILLO	V	1	0	1	2	2	0	6	1	0	1	4	1	0.166667	0
2543	55666177400	55666177400	P0012557	ESPINOZA NUÑEZ ERICK	UNIVERSIDAD NACIONAL AGRARIA LA MOLINA	IV	0	0	0	2	0	1	3	2	0	0	1	0	0	0
1863	55669390000	55669390000	P0111899	BARLETTA CARRILLO CLAUDIA FIORELLA	UNIVERSIDAD NACIONAL MAYOR DE SAN MARCOS	IV	2	0	0	1	0	3	6	3	2	1	0	0	0	0
1524	55673594200	55673594200	P0021150	RAMOS DIAZ JOSE MARTIN	UNIVERSIDAD DE HELSINKI	III	1	1	3	3	1	2	11	11	0	0	0	6	0.545455	0
9902	55683287100	55683287100	P0021867	ROJAS BENAVENTE NOELIA	INSTITUTO DE FÍSICA UNIVERSIDADE DE SAO PAULO BRASIL	VII	0	0	1	0	1	0	2	2	0	0	0	1	0.5	0
1792	55694425900	55694425900	P0014338	SANCHEZ RODAS LUIS ALBERTO	UNIVERSIDAD NACIONAL DE INGENIERIA UNI	IV	3	1	1	3	2	1	11	2	6	0	0	1	0.0909091	0
4428	55695082700	55695082700	P0083277	VALENCIA VASQUEZ PEDRO GUSTAVO	UNIVERSIDAD NACIONAL MAYOR DE SAN MARCOS	VI	0	1	0	0	0	0	1	0	0	1	0	0	0	0
3890	55700029500	55700029500	P0052896	MEZA VARGAS SONIA VANESSA	MUSEO DE HISTORIA NATURAL	V	1	1	2	3	1	3	11	3	3	5	0	5	0.454545	0
2532	55700055800	55700055800	P0014148	MONTEBLANCO VINCES ELMER NAHUEL	SPIN0ION TECHNOLOGIES	IV	2	0	2	2	0	2	8	6	2	0	0	4	0.5	0
4096	55701001000	55701001000	P0125232	CHIRINOS SALDAÑA MAGDA PATRICIA	UNIVERSIDAD PRIVADA ANTENOR ORREGO	V	0	2	0	0	3	2	7	1	0	1	3	4	0.571429	0
6645	55703783200	55703783200	P0013559	COTA MAMANI NOEMI JACKELITH	INSTITUTO DEL MAR DEL PERU	VI	1	0	0	2	0	0	3	0	0	1	1	0	0	0
4946	55703794100	55703794100	P0020447	CASTRO BARRIENTOS TERESA	INSTITUTO DEL MAR DEL PERU	VI	1	0	3	1	0	0	5	2	1	2	0	1	0.2	0
545	55718605300	55718605300	P0004963	KIM DE AGUILAR SUYEON	PONTIFICIA UNIVERSIDAD CATÓLICA DEL PERÚ	I	7	5	1	4	5	4	26	11	2	0	8	8	0.307692	0
6478	55734618900	55734618900	P0010430	GUERRERO CHANDUVI DANTE ARTURO MARTIN	UNIVERSIDAD DE PIURA	VI	2	2	4	3	3	3	17	0	0	0	0	13	0.764706	0
1095	55734848800	55734848800	P0010171	ROMERO CONDORI PEDRO EDUARDO	UNIVERSIDAD NACIONAL MAYOR DE SAN MARCOS	III	0	2	6	4	3	1	16	12	1	3	0	5	0.3125	0
1823	55745822900	55745822900	P0164021	GUIDINO BRUCE CHIARA LUCILA	UNIVERSIDAD CIENTIFICA DEL SUR S.A.C.	IV	1	1	2	4	1	3	12	6	3	1	2	5	0.416667	0
2906	55746158400	55746158400	P0028484	LLAPAPASCA LLOCLLA MIGUEL ANGEL	INSTITUTO DEL MAR DEL PERU	V	2	0	1	1	0	0	4	3	1	0	0	0	0	0
9823	55748400800	55748400800	P0032027	RIVAS CHAMORRO MARINOLI	UNIVERSIDAD NACIONAL MAYOR DE SAN MARCOS	VII	0	0	0	0	1	0	1	1	0	0	0	1	1	0
4464	55748575300	55748575300	P0004911	OLIVERA GARCIA JOSE ENRIQUE	UNIVERSIDAD NACIONAL MAYOR DE SAN MARCOS	VI	0	1	1	0	0	0	2	0	0	2	0	0	0	0
5049	55751393900	55751393900	P0032229	HERBOZO JIMENEZ GERARDO MANUEL	TECNOLÓGICA DE ALIMENTOS S.A. (TASA)	VI	0	1	0	1	2	1	5	3	1	0	0	5	1	0
880	55753197500	55753197500	P0322339	FEIJOO FERNÁNDEZ BEATRIZ	ESCUELA DE POSGRADO NEWMAN S.A.C.	II	2	5	7	12	15	20	61	30	16	8	0	17	0.278689	0
4169	55754245200	55754245200	P0037802	ARONE GASPAR GREGORIO JOSE	UNIVERSIDAD NACIONAL DE BARRANCA	V	0	1	0	0	1	1	3	0	2	0	1	1	0.333333	0
198	55755346200	55755346200	P0016896	APOLAYA SEGURA MOISES ALEXANDER		IV	4	3	8	5	7	3	30	6	3	0	8	7	0.233333	0
10926	55756120100	55756120100	P0020415	PURIZACA ROSILLO NELSON DAVID	HOSPITAL EDGARDO REBAGLIATI MARTINS	VII	0	2	1	1	2	2	8	2	2	1	2	2	0.25	0
818	55762946400	55762946400	P0003919	GONZALES GUSTAVSON ELOY ANIBAL	UNIVERSIDAD NACIONAL MAYOR DE SAN MARCOS	II	2	1	1	7	6	3	20	14	3	2	1	7	0.35	0
1480	55763327100	55763327100	P0011866	CANGALAYA LIRA CARLA MARCIA		III	0	1	2	1	1	2	7	5	0	1	0	0	0	0
199	55763471100	55763471100	P0010179	TAKAHASHI GUEVARA KEN	INSTITUTO GEOFISICO DEL PERU	Investigador Distinguido	9	5	3	1	3	2	23	20	1	1	0	2	0.0869565	0
200	55768989500	55768989500	P0016974	CAYCHO RODRIGUEZ TOMAS PEDRO PABLO	UNIVERSIDAD CIENTIFICA DEL SUR S.A.C.	Investigador Distinguido	13	21	31	56	52	43	216	50	46	58	58	104	0.481481	0
1310	55773891100	55773891100	P0035995	HERNANDEZ GARCIA YULAN		III	4	2	2	0	0	2	10	4	2	0	0	1	0.1	0
2091	55778183200	55778183200	P0285747	POLAR FUNEZ VIVIAN DEL CARMEN	CENTRO INTERNACIONAL DE LA PAPA	IV	2	0	3	8	5	8	26	13	0	0	0	3	0.115385	0
10645	55778254500	55778254500	P0052062	ANGULO RAMOS MARISOL JANETH	UNIVERSIDAD CESAR VALLEJO S.A.C.	VII	2	6	3	1	4	1	17	4	0	9	4	6	0.352941	0
2071	55778487300	55778487300	P0003787	BOLUARTE CARBAJAL ALICIA HERMINIA	UNIVERSIDAD CESAR VALLEJO S.A.C.	IV	2	1	2	2	1	1	9	2	3	2	2	6	0.666667	0
1499	55785507500	55785507500	P0073985	FLORIDA ROFNER NELINO	UNIVERSIDAD NACIONAL AGRARIA DE LA SELVA	III	1	3	2	2	6	1	15	0	2	5	8	15	1	0
3755	55785587600	55785587600	P0011947	HUAMANI YUPANQUI HUGO ALFREDO	UNIVERSIDAD NACIONAL AGRARIA DE LA SELVA	V	1	0	0	1	1	2	5	3	1	0	1	0	0	0
722	55788058700	55788058700	P0075896	HAREAU ALGORTA GUY GASTON	CENTRO INTERNACIONAL DE LA PAPA	II	4	2	8	4	3	3	24	18	3	0	0	1	0.0416667	0
6351	55797064300	55797064300	P0091629	SANTILLAN ALTAMIRANO GILBERTO	UNIVERSIDAD NACIONAL MAYOR DE SAN MARCOS	VI	1	1	1	0	0	0	3	0	0	3	0	1	0.333333	0
3400	55798941700	55798941700	P0056517	CAVA VERGIU CARLOS ENRIQUE	UNIVERSIDAD DE SAN MARTIN DE PORRES	V	4	1	0	1	1	0	7	0	0	5	2	0	0	0
201	55801426300	55801426300	P0015111	DEL AGUILA ARCENTALES SHYLA MARGOT		Investigador Distinguido	1	17	12	49	29	20	128	42	22	6	15	30	0.234375	1
3640	55802015200	55802015200	P0045198	VERAMENDI ESPINOZA LIZ ELIANA	INSTITUTO NACIONAL DE SALUD	V	0	1	3	1	2	0	7	2	0	2	2	0	0	0
2105	55804519400	55804519400	P0000210	GONZALEZ ALVAREZ MIGUEL DOMINGO	PONTIFICIA UNIVERSIDAD CATOLICA DEL PERU	IV	4	0	2	1	1	0	8	0	0	2	2	0	0	0
9226	55805212900	55805212900	P0067412	CHICANA BECERRA RUTH ANGELICA		VII	0	0	0	0	0	0	0	0	0	0	0	0	0	0
5121	55808254300	55808254300	P0030943	APONTE VILLADOMA MARUJA MARIELA	CENTRO INTERNACIONAL DE LA PAPA	VI	0	0	1	1	1	0	3	1	2	0	0	0	0	0
592	55813490900	55813490900	P0079631	GONZALES SAENZ PEDRO AUGUSTO	ASSOCIACION IMPACTA SALUD Y EDUCACION	II	1	5	6	4	5	3	24	24	0	0	0	0	0	0
202	55813506800	55813506800	P0023747	ZAFRA TANAKA JESSICA HANAE	UNIVERSIDAD PERUANA CAYETANO HEREDIA	II	12	12	8	16	9	7	64	33	11	5	6	12	0.1875	0
5456	55814949200	55814949200	P0185203	ZEGARRA SANCHEZ FERNANDO	FACULDADES CATÓLICAS	VI	0	3	1	1	0	2	7	0	3	2	0	3	0.428571	0
3999	55815600200	55815600200	P0125217	FIGUEROA LOPEZ RODIAK NICOLAI		V	0	0	2	0	1	2	5	4	1	0	0	0	0	0
203	55819771300	55819771300	P0020814	UGARTE GIL MANUEL FRANCISCO	UNIVERSIDAD CIENTIFICA DEL SUR S.A.C.	Investigador Distinguido	14	18	29	32	20	25	138	71	53	5	2	25	0.181159	0
10910	55822866800	55822866800	P0063188	HAMANN PASTORINO ANTONIETA MAGDALENA SOFIA	UNIVERSIDAD ESAN	VII	0	1	0	0	0	0	1	0	0	0	1	0	0	0
204	55823846500	55823846500	P0020130	MONTESINOS TUBEE DANIEL BERNARDO	UNIVERSIDAD CATOLICA SAN PABLO	II	0	4	3	7	4	2	20	6	7	1	3	11	0.55	0
6211	55830118400	55830118400	P0063969	HUAPAYA HUERTAS OSCAR STEVEN	COMPLEJO HOSPITALARIO SAN PABLO	VI	1	2	2	1	2	0	8	3	0	0	2	6	0.75	0
10158	55830180000	55830180000	P0030531	ESPINOZA FIGUEROA JOSSUE VICTOR JESUS	INSTITUTO NACIONAL DE ENFERMEDADES NEOPLASICAS	VII	0	0	1	1	0	0	2	0	0	1	0	1	0.5	0
787	55830484100	55830484100	P0257140	ABUGATTAS SABA JULIO ELIAS	INSTITUTO NACIONAL DE ENFERMEDADES NEOPLASICAS	II	2	1	3	3	1	0	10	4	3	2	0	0	0	0
10727	55830645100	55830645100	P0059718	JERI PALOMINO MARIA ESTELA		VII	1	1	0	1	0	0	3	0	2	0	1	0	0	0
3208	55830898800	55830898800	P0011094	VILLAMONTE CALANCHE WILFREDO MODESTO	UNIVERSIDAD ANDINA DEL CUSCO	V	1	1	0	3	1	1	7	0	2	2	2	5	0.714286	0
3545	55832183200	55832183200	P0004717	SIALER GUERRERO CARLOS ALBERTO	ILENDER PERU S.A	V	0	0	0	0	0	0	0	0	0	0	0	0	0	0
1550	55834257400	55834257400	P0019180	CONDOR LUJAN BASLAVI MARISBEL	UNIVERSIDAD NACIONAL MAYOR DE SAN MARCOS	III	1	2	3	2	3	0	11	3	6	2	0	4	0.363636	0
2538	55834943700	55834943700	P0012433	LOJA HERRERA BERTA	CONSORCIO UNIVERSIDAD SAN IGNACIO DE LOYOLA S.A. 0 CENTRO DE ESTUDIOS Y PROMOCION DEL DESARROLLO	IV	2	1	3	4	2	0	12	0	5	6	1	0	0	0
10743	55837837600	55837837600	P0021108	QUISPE CRUZ MARCELA	UNIVERSIDAD CATOLICA SAN PABLO	VII	0	0	0	1	0	0	1	0	0	0	0	0	0	0
637	55839021800	55839021800	P0000458	QUISPE PEÑA EDGAR CARLOS		II	3	1	2	4	7	2	19	3	4	9	3	12	0.631579	0
10725	55841174100	55841174100	P0010855	CHOTA MACUYAMA WERNER	INSTITUTO DE INVESTIGACIONES DE LA AMAZONIA PERUANA	VII	1	1	0	1	0	0	3	1	0	0	0	1	0.333333	0
1651	55841458500	55841458500	P0005482	CASTRO RUIZ DIANA	INSTITUTO DE INVESTIGACIONES DE LA AMAZONIA PERUANA	III	2	1	3	4	0	2	12	7	2	0	1	3	0.25	0
2161	55846419900	55846419900	P0020105	CUCHO DOLMOS HERNAN CARLOS	UNIVERSIDAD NACIONAL DE SAN ANTONIO ABAD DEL CUSCO	IV	0	4	5	1	0	0	10	0	1	6	3	5	0.5	0
1242	55846702500	55846702500	P0004263	JIMENEZ ALIAGA RONALD	UNIVERSIDAD NACIONAL MAYOR DE SAN MARCOS	III	2	1	3	2	5	0	13	3	2	4	0	5	0.384615	0
1570	55846867200	55846867200	P0040623	RAMOS DELGADO DAPHNE DORIS	UNIVERSIDAD NACIONAL MAYOR DE SAN MARCOS	III	1	2	2	4	3	2	14	3	2	4	3	3	0.214286	0
6186	55846982800	55846982800	P0001648	SALVADOR TASAYCO ELIAS	UNIVERSIDAD NACIONAL SAN LUIS GONZAGA DE ICA	VI	0	0	0	1	1	0	2	0	1	1	0	0	0	0
2239	55847115200	55847115200	P0011811	HUAMAN CRISTOBAL AMPARO ELENA	UNIVERSIDAD NACIONAL MAYOR DE SAN MARCOS	IV	1	0	2	2	4	0	9	3	1	2	0	0	0	0
2504	55847492600	55847492600	P0018069	GUTIERREZ CARDENAS JUAN MANUEL	UNIVERSIDAD DE LIMA	IV	3	6	9	4	1	2	25	1	4	3	9	10	0.4	0
5816	55849892600	55849892600	P0073051	ZAPATA ESTEVES MARCOS AUGUSTO	UNIVERSIDAD DE PIURA	VI	0	0	0	0	1	0	1	0	1	0	0	1	1	0
741	55850886100	55850886100	P0012963	CUETO SALDIVAR ROSA MARIA LUISA MARTINA	PONTIFICIA UNIVERSIDAD CATOLICA DEL PERU	II	2	5	5	0	3	5	20	14	2	2	2	2	0.1	0
10299	55855486300	55855486300	P0038386	INDACOCHEA MEJIA ALDO GONZALO	UNIVERSIDAD CIENTIFICA DEL SUR S.A.C.	VII	1	0	2	2	0	2	7	2	1	3	0	0	0	0
3123	55856856100	55856856100	P0017635	URQUIAGA FLORES ERICKSON GIOMAR	PONTIFICIA UNIVERSIDAD CATOLICA DEL PERU 0 INTE	V	0	0	1	0	0	2	3	2	0	1	0	1	0.333333	0
206	55857096100	55857096100	P0026312	FARFAN RIOS WILLIAM	ANDREW SABIN CENTER FOR ENVIRONMENT AND SUSTAINABILITY, WAKE FOREST UNIVERSITY	Investigador Distinguido	3	2	13	6	7	9	40	39	1	0	0	0	0	0
4144	55857244200	55857244200	P0000974	POLLACK VELASQUEZ LUIS ENRIQUE	UNIVERSIDAD NACIONAL DE TRUJILLO	V	0	1	0	0	1	0	2	1	0	0	0	1	0.5	0
207	55857622000	55857622000	P0013572	DEL AGUILA PASQUEL JHON	UNIVERSIDAD NACIONAL DE LA AMAZONIA PERUANA	Investigador Distinguido	4	8	5	9	2	4	32	31	0	0	0	0	0	0
2597	55857674000	55857674000	P0048256	GONZALEZ MEDINA OSCAR ERNESTO	ASOCIACION CIVIL GRUPO AVES DEL PERU	IV	0	5	1	0	0	0	6	2	2	1	1	1	0.166667	0
2495	55859826500	55859826500	P0031029	GONZALEZ CHAVEZ DIEGO ERNESTO		IV	1	1	1	3	0	3	9	2	7	0	0	5	0.555556	0
4577	55860333600	55860333600	P0047123	CUYUBAMBA ESPINOZA MARCO ANTONIO	UNIVERSIDAD SAN IGNACIO DE LOYOLA S.A	VI	0	0	1	0	0	0	1	1	0	0	0	0	0	0
3172	55860452100	55860452100	P0015934	CASTRO SUAREZ SHEILA	INSTITUTO NACIONAL DE CIENCIAS NEUROLOGICAS	V	1	1	10	6	4	5	27	10	4	3	3	2	0.0740741	0
3012	55865380000	55865380000	P0017037	QUISPE CARITA ANGEL JAVIER	UNIVERSIDAD NACIONAL DEL ALTIPLANO PUNO	V	0	0	0	0	0	0	0	0	0	0	0	0	0	0
5216	55878371900	55878371900	P0178032	SOLORZANO CHAVEZ NEWTON MAYER		VI	1	0	1	1	1	0	4	0	3	1	0	3	0.75	0
2727	55880481700	55880481700	P0206738	ROSALES RICARDO YURY		IV	0	1	2	1	3	3	10	0	0	4	6	10	1	0
887	55882924600	55882924600	P0005408	QUISPE COHAILA ALBERTO BACILIO	UNIVERSIDAD NACIONAL JORGE BASADRE G.	II	0	0	0	0	2	0	2	1	0	0	0	0	0	0
945	55884821300	55884821300	P0126572	ALZAMORA CAMARENA MARIELLA	UNIVERSIDADE FEDERAL DO RIO DE JANEIRO (UFRJ)	II	3	0	4	0	2	3	12	7	2	2	1	0	0	0
1783	55885873200	55885873200	P0017007	COSSIO BOLAÑOS WILBERT JUVENAL	UNIVERSIDAD PRIVADA SAN JUAN BAUTISTA SOCIEDAD ANONIMA CERRADA 0 UPSJB SAC	IV	2	2	7	2	0	0	13	1	2	6	4	0	0	0
6870	55886204200	55886204200	P0040627	DULANTO CARBAJAL JORGE ALEJANDRO		VI	1	1	1	1	0	0	4	1	1	0	1	2	0.5	0
826	55886251600	55886251600	P0039774	RIOS PAREDES MARCOS ANTONIO	THE FIELD MUSEUM OF CHICAGO	II	1	1	3	0	2	5	12	8	2	0	2	1	0.0833333	0
209	55886256000	55886256000	P0016356	HUAMANTUPA CHUQUIMACO ISAU	UNIV NACIONAL AMAZONICA DE MADRE DE DIOS	Investigador Distinguido	5	6	2	6	6	9	34	24	4	5	1	8	0.235294	0
892	55888967100	55888967100	P0002182	ROSADIO ALCANTARA RAUL HECTOR	UNIVERSIDAD NACIONAL MAYOR DE SAN MARCOS	II	2	1	1	1	3	0	8	1	1	5	1	0	0	0
3728	55889478600	55889478600	P0012477	CASAS VELASQUEZ GINA CLARISSA	INSTITUTO TECNOLOGICO DE LA PRODUCCION	V	0	0	1	0	0	0	1	0	0	1	0	0	0	0
210	55889910900	55889910900	P0000200	MATURRANO HERNANDEZ ABELARDO LENIN	UNIVERSIDAD NACIONAL MAYOR DE SAN MARCOS	I	1	2	5	5	6	0	19	7	3	7	1	7	0.368421	0
4667	55890126500	55890126500	P0020166	FUENTES NEIRA NADIA EDITH	UNIVERSIDAD NACIONAL MAYOR DE SAN MARCOS	VI	0	0	0	0	2	1	3	1	0	2	0	2	0.666667	0
6371	55890683200	55890683200	P0003642	AVALO CORTEZ ORFELINDA	UNIVERSIDAD NACIONAL DE INGENIERIA UNI	VI	0	0	0	0	1	2	3	0	0	1	0	0	0	0
1817	55892929800	55892929800	P0085049	ABANTO ARGOMEDO SEGUNDO CARLOS	INSTITUTO NACIONAL DE CIENCIAS NEUROLOGICAS	IV	1	2	3	4	2	3	15	12	3	0	0	1	0.0666667	0
1298	55894000900	55894000900	P0039634	SCHWARZ YATACO LUIS JESUS	CLINICA INTERNACIONAL	III	9	0	2	0	0	0	11	8	2	1	0	0	0	0
3492	55898381200	55898381200	P0123277	POMACONDOR HERNANDEZ CESAR ALBERTO	UNIVERSIDAD CIENTIFICA DEL SUR S.A.C.	V	0	2	1	0	1	0	4	1	0	2	0	1	0.25	0
2343	55899653900	55899653900	P0049324	HOLGADO ROJAS MARIA ENCARNACION	UNIVERSIDAD NACIONAL DE SAN ANTONIO ABAD DEL CUSCO	IV	0	0	0	0	2	0	2	2	0	0	0	0	0	0
1518	55902830700	55902830700	P0023193	YERA TOLEDO RACIEL	UNIVERSIDAD DE CIEGO DE AVILA	III	5	1	2	3	5	5	21	7	7	2	3	6	0.285714	0
6524	55903244800	55903244800	P0018939	BARDALES VALDIVIA JESSICA NATHALIE	SUB0CAFAE SEDE DE LA RED SALUD CAJAMARCA U.E. 171204100SALUD CAJAMARCA0CAJAMARCA	VI	0	0	1	0	0	0	1	1	0	0	0	0	0	0
1177	55903984500	55903984500	P0030443	LIMA MEDINA ISRAEL	UNIVERSIDAD NACIONAL DEL ALTIPLANO PUNO	III	2	3	3	1	1	2	12	0	4	5	3	1	0.0833333	0
2313	55904532800	55904532800	P0016756	CAMPOS FLORIAN JULIO VICTOR	UNIVERSIDAD NACIONAL DE TRUJILLO	IV	1	2	3	0	1	4	11	1	2	4	2	6	0.545455	0
5143	55905904600	55905904600	P0035484	QUIROZ JIMENEZ KARENA	UNIVERSIDAD PERUANA DE CIENCIAS APLICADAS S.A.C.	VI	1	0	1	0	2	4	8	0	0	1	2	1	0.125	0
211	55906672000	55906672000	P0002286	MAURICIO SANCHEZ DAVID SANTOS	UNIVERSIDAD NACIONAL MAYOR DE SAN MARCOS	Investigador Distinguido	21	17	15	6	5	19	83	5	16	14	14	14	0.168675	0
2455	55906801200	55906801200	P0027771	CHACON TORRICO HORACIO ALFONSO	UNIVERSIDAD CONTINENTAL SOCIEDAD ANONIMA CERRADA	IV	3	3	2	3	2	1	14	6	5	1	2	1	0.0714286	0
763	55907025600	55907025600	P0001464	CHIRINOS PEINADO DE CASTRO DORIS MARITZA	UNIVERSIDAD NACIONAL DEL CENTRO DEL PERU	II	1	6	5	4	1	4	21	8	4	1	2	3	0.142857	0
212	55907120800	55907120800	P0021063	PICHARDO RODRIGUEZ RAFAEL MARTIN DE JESUS	UNIVERSIDAD CESAR VALLEJO S.A.C.	IV	6	4	7	3	3	4	27	3	1	3	11	12	0.444444	0
213	55907120800	55907120800	P0002289	RODRIGUEZ RAFAEL GLEN DARIO	UNIVERSIDAD NACIONAL DE INGENIERIA UNI	IV	6	4	7	3	3	4	27	3	1	3	11	12	0.444444	0
2812	55907133900	55907133900	P0018057	CELIS SALINAS JUAN CARLOS	HOPITAL RENGIONAL DE LORETO	V	0	1	1	1	2	4	9	2	1	4	1	0	0	0
899	55907448100	55907448100	P0001458	CASTRO BEDRIÑANA JORGE ISAAC	UNIVERSIDAD NACIONAL DEL CENTRO DEL PERU	II	2	7	5	4	1	4	23	8	4	2	2	18	0.782609	0
6387	55907685300	55907685300	P0018638	CASANA JARA KELLY MILAGRITOS	UNIVERSIDAD PRIVADA DEL NORTE SAC	VI	0	1	0	0	0	0	1	0	0	1	0	1	1	0
6535	55907756600	55907756600	P0012478	RIOS RIOS ELVA MARIA	UNIVERSIDAD NACIONAL AGRARIA LA MOLINA	VI	0	2	1	1	1	3	8	6	0	1	0	0	0	0
1579	55907792100	55907792100	P0000206	SALAZAR GRANARA ALBERTO ALCIBIADES	UNIVERSIDAD DE SAN MARTIN DE PORRES	III	2	4	3	2	4	3	18	2	3	3	5	5	0.277778	0
786	55908149700	55908149700	P0010693	MEDINA PACHECO CESAR EDGARDO	UNIVERSIDAD NACIONAL DE SAN AGUSTÍN DE AREQUIPA	II	5	3	2	2	3	3	18	3	2	8	5	6	0.333333	0
10640	55909308100	55909308100	P0010490	QUIROZ VELASCO MARIA TERESA DEL CARMEN		VII	0	0	1	0	0	1	2	0	0	0	0	0	0	0
2038	55909773100	55909773100	P0002211	SAAVEDRA OLAYA ALBERT ULISES		IV	0	2	2	0	1	0	5	4	1	0	0	2	0.4	0
2175	55910281300	55910281300	P0010207	ASMAT ABANTO ANGEL STEVEN	UNIVERSIDAD PRIVADA ANTENOR ORREGO	IV	2	0	1	0	0	10	13	2	2	3	6	10	0.769231	0
214	55915133100	55915133100	P0003823	HUICHO ORIUNDO LUIS	UNIVERSIDAD PERUANA CAYETANO HEREDIA	Investigador Distinguido	4	4	2	5	8	5	28	24	0	0	1	3	0.107143	0
2398	55915453500	55915453500	P0010180	SILES MONTOYA CRYSTYAN ALLS NEUFERT	UNIVERSIDAD PERUANA CAYETANO HEREDIA	IV	1	2	1	3	2	0	9	9	0	0	0	1	0.111111	0
3558	55916403600	55916403600	P0054588	NOUEL BORGES GUSTAVO ENRIQUE	ACADEMIAN NACIONAL DE INGENIERIA Y HABITAT DE VENEZUELA (ANIH)	V	2	0	0	0	0	0	2	0	1	0	1	1	0.5	0
1523	55918031800	55918031800	P0017758	CANAZA CAYO ALI WILLIAM	UNIVERSIDAD NACIONAL DEL ALTIPLANO PUNO	III	0	0	1	3	3	3	10	2	3	4	1	8	0.8	0
2300	55918056700	55918056700	P0028879	GARCIA VERA WILBER CALIXTO ROLANDO	UNIVERSIDAD NACIONAL MAYOR DE SAN MARCOS	IV	1	2	5	2	2	2	14	3	1	6	4	3	0.214286	0
1724	55919624000	55919624000	P0012744	ORREGO SOLANO MIGUEL ANGEL	UNIVERSIDAD PERUANA CAYETANO HEREDIA	IV	0	0	2	3	0	2	7	5	0	2	0	6	0.857143	0
1260	55921957900	55921957900	P0039899	RAMAL ASAYAG CESAR JOHNNY	UNIVERSIDAD NACIONAL DE LA AMAZONIA PERUANA	III	4	2	1	0	6	0	13	12	0	1	0	0	0	0
215	55923140400	55923140400	P0018096	HERRERA AÑAZCO PERCY ALBERTO	UNIVERSIDAD CIENTIFICA DEL SUR S.A.C.	Investigador Distinguido	9	9	20	26	31	17	112	33	22	25	26	36	0.321429	0
3987	55924552000	55924552000	P0045946	AGUILAR GALVEZ DENISSE PILAR CARMEN	UNIVERSIDAD CIENTIFICA DEL SUR S.A.C.	V	0	0	2	3	0	1	6	1	3	0	0	6	1	0
755	55924802100	55924802100	P0010962	NOBLEGA MAYORGA MAGALY SUZY	PONTIFICIA UNIVERSIDAD CATOLICA DEL PERU	II	3	3	1	5	0	7	19	7	2	5	3	12	0.631579	0
3516	55925305200	55925305200	P0004962	ACEVEDO FLORES JESSICA ELIZABETH	UNIVERSIDAD PRIVADA SAN JUAN BAUTISTA SOCIEDAD ANONIMA CERRADA 0 UPSJB SAC	V	0	2	1	3	2	2	10	0	1	1	3	3	0.3	0
4125	55926514500	55926514500	P0163197	LLACTAYO LEON WILLIAM AUGUSTO		V	0	0	0	0	0	1	1	1	0	0	0	0	0	0
2249	55927585400	55927585400	P0068330	LICAPA CONTRERAS FERNANDO RAUL		IV	1	3	2	1	1	1	9	8	1	0	0	3	0.333333	0
1984	55927614200	55927614200	P0323568	AYA PASTRANA NATHALY		IV	1	3	0	3	2	1	10	7	2	0	0	6	0.6	0
9632	55933567000	55933567000	P0023752	YANQUE ROBLES OMAR FERNANDO	HOSPITAL NACIONAL EDGARDO REBAGLIATI ESSALUD	VII	1	1	1	0	1	1	5	2	0	2	0	2	0.4	0
691	55936395300	55936395300	P0001952	RAMIREZ ROCA PABLO SERGIO	UNIVERSIDAD NACIONAL MAYOR DE SAN MARCOS	II	1	1	2	3	4	1	12	4	1	5	1	7	0.583333	0
1548	55936482600	55936482600	P0014262	CRUZ SALDARRIAGA MARIA EDELMIRA	UNIVERSIDAD ANDINA DEL CUSCO	III	0	0	0	1	0	0	1	1	0	0	0	0	0	0
2658	55938667200	55938667200	P0075430	VEGA CENTENO SARA LAFOSSE RAFAEL	PONTIFICIA UNIVERSIDAD CATOLICA DEL PERU	IV	0	0	1	1	1	1	4	4	0	0	0	1	0.25	0
10764	55938694000	55938694000	P0020561	MERINO ZEGARRA CLAUDIA	INSTITUTO DE INVESTIGACIONES DE LA AMAZONIA PERUANA	VII	1	0	1	3	0	1	6	3	0	1	1	0	0	0
877	55941608600	55941608600	P0040700	SANCHEZ JIMENEZ ALAN NILTON	GRADE	II	0	4	5	4	4	4	21	17	4	0	0	5	0.238095	0
1338	55946300200	55946300200	P0003812	NAVARRETE ZAMORA MILUSKA BEATRIZ	UNIVERSIDAD NACIONAL MAYOR DE SAN MARCOS	III	2	1	0	4	2	0	9	1	0	4	3	0	0	0
1995	55949128500	55949128500	P0011511	EGUILUZ MOYA MARIA LISSETH	UNIVERSIDAD NACIONAL DEL CENTRO DEL PERU	IV	3	0	3	2	4	0	12	7	2	2	1	1	0.0833333	0
1148	55949272200	55949272200	P0010376	BLUMEN COHEN SHEYLA	PONTIFICIA UNIVERSIDAD CATOLICA DEL PERU	III	2	3	6	3	1	2	17	4	1	1	7	6	0.352941	0
980	55949477200	55949477200	P0024097	ALDAVE BECERRA JUAN CARLOS	HOSPITAL NACIONAL EDGARDO REBAGLIATI MARTINS	II	4	3	2	1	1	2	13	11	0	1	1	0	0	0
3879	55949607800	55949607800	P0004985	PACHERRES REAÑO CESAR OMAR		V	0	1	0	2	1	1	5	5	0	0	0	2	0.4	0
6366	55949999000	55949999000	P0063027	ESPINOZA REYES MARIA DEL CARMEN	UNIVERSIDAD DE LIMA	VI	0	2	1	1	1	1	6	3	1	1	1	3	0.5	0
216	55951490800	55951490800	P0011439	RAMOS GUIVAR JUAN ADRIAN	UNIVERSIDAD NACIONAL MAYOR DE SAN MARCOS	Investigador Distinguido	1	2	7	7	11	9	37	25	8	4	0	31	0.837838	0
1434	55951699400	55951699400	P0132727	GOMEZ MONTOYA JUAN PABLO	UNIVERSIDAD TECNOLOGICA DEL PERU S.A.C. O UTP S.A.C.	III	4	0	1	3	3	7	18	6	2	0	1	11	0.611111	0
1000	55951773500	55951773500	P0041092	ORTEGA CISNEROS KELLY	RHODES UNIVERSITY	II	2	2	4	4	3	5	20	16	1	2	0	3	0.15	0
6441	55955419700	55955419700	P0001067	RIVASPLATA MENDOZA ANTONIO ISAIAS	UNIVERSIDAD NACIONAL DE TRUJILLO	VI	0	0	0	1	0	0	1	0	0	1	0	0	0	0
217	55956170200	55956170200	P0020545	TAYPE RONDAN ALVARO RENZO	UNIVERSIDAD SAN IGNACIO DE LOYOLA S.A	Investigador Distinguido	18	25	28	18	25	21	135	38	15	18	40	30	0.222222	0
1542	55959131200	55959131200	P0134304	NEIRA MENDOZA URSULA MARIA	UNIVERSIDAD CIENTIFICA DEL SUR S.A.C.	III	0	1	0	0	2	0	3	2	0	0	0	2	0.666667	0
5401	55959981200	55959981200	P0116349	TREJO NOREÑA PABLO CESAR	UNIVERSIDAD NACIONAL DE INGENIERIA UNI	VI	0	0	2	0	2	0	4	0	0	2	2	0	0	0
6103	55962680500	55962680500	P0003510	PINEDO PANDURO MARIO HERMAN	INSTITUTO DE INVESTIGACIONES DE LA AMAZONIA PERUANA	VI	2	1	0	3	0	0	6	0	0	2	3	3	0.5	0
4021	55965712300	55965712300	P0131187	URTEAGA CROVETTO PATRICIA	PONTIFICIA UNIVERSIDAD CATOLICA DEL PERU	V	0	0	1	0	2	1	4	0	1	0	1	4	1	0
6326	55967605600	55967605600	P0052411	PIZARRO VIVEROS HENRY	UNIVERSIDAD NACIONAL DE JULIACA	VI	0	3	2	2	0	0	7	0	0	1	1	0	0	0
1101	55967871400	55967871400	P0000021	ROJAS TAPIA JUSTO ALCIDES	UNIVERSIDAD NACIONAL MAYOR DE SAN MARCOS	III	3	1	2	1	2	1	10	4	2	1	2	0	0	0
2101	55969347500	55969347500	P0084488	ARAN FERREIRO DIEGO	INPROYEN CONSULTING S.A.C.	IV	2	1	1	1	1	0	6	5	0	1	0	3	0.5	0
2541	55972983200	55972983200	P0015213	JAUREGUI MACHUCA KETY LOURDES	UNIVERSIDAD ESAN	IV	0	2	0	1	2	1	6	4	2	0	0	1	0.166667	0
760	55975011300	55975011300	P0259106	ABAD QUISPE CLEMER JOSCELIN	UNIVERSITY OF MIAMI SCHOOL OF MEDICINE	II	2	3	1	1	0	5	12	11	1	0	0	0	0	0
1317	55975688100	55975688100	P0022417	TELLO CELIS FERNANDO	UNIVERSIDAD NACIONAL DE LA AMAZONIA PERUANA	III	0	0	0	2	0	5	7	6	0	1	0	6	0.857143	0
1316	55975912600	55975912600	P0037309	MAMANI CCASA LUIS	UNIVERSIDAD NACIONAL DE SAN ANTONIO ABAD DEL CUSCO	III	1	6	1	2	2	1	13	3	8	1	1	4	0.307692	0
10807	55979577100	55979577100	P0170672	ARIETA MIRANDA JESSICA MARGOTH	UNIVERSIDAD NACIONAL MAYOR DE SAN MARCOS	VII	0	1	0	2	0	0	3	3	0	0	0	2	0.666667	0
218	55980065100	55980065100	P0037804	ARRIOLA GUILLEN LUIS ERNESTO	UNIVERSIDAD CIENTIFICA DEL SUR S.A.C.	Investigador Distinguido	14	18	24	21	8	14	99	30	30	26	11	48	0.484848	0
2257	55981928800	55981928800	P0024157	DELGADO RATTO RICHARD CHRISTOPHER	UNIVERSITEIT ANTWERPEN (UA)	IV	0	2	1	1	1	3	8	6	2	0	0	2	0.25	0
1808	55985574700	55985574700	P0081716	MACEDO GONZALES RODNEY JOSE MAURICIO	COLUMBIA UNIVERSITY	IV	0	0	1	3	1	1	6	4	1	0	0	2	0.333333	0
3142	55991162900	55991162900	P0101709	CHANG ROJAS VICTOR ALEJANDRO	UNIVERSIDAD RICARDO PALMA	V	0	1	0	2	0	2	5	0	2	0	1	0	0	0
1818	55991649100	55991649100	P0012614	QUEVEDO URDAY MIRYAM JEANETTE	UNIVERSIDAD NACIONAL MAYOR DE SAN MARCOS	IV	0	1	0	3	0	1	5	1	3	0	1	0	0	0
4166	55991738900	55991738900	P0019913	LESCANO GOMEZ JESUS CHRISTIAN ONOFRE	SERVICIO NACIONAL FORESTAL Y DE FAUNA SILVESTRE 0 SERFOR	V	0	1	0	0	0	0	1	0	1	0	0	0	0	0
1017	55992143700	55992143700	P0003951	ARA GOMEZ MIGUEL ANGEL	UNIVERSIDAD NACIONAL MAYOR DE SAN MARCOS	III	3	2	2	1	1	1	10	1	1	7	1	0	0	0
1331	55992557700	55992557700	P0030748	ROJAS ZAMORA ROMMEL ROBERTO	UNIVERSIDAD NACIONAL DE LA AMAZONIA PERUANA	III	1	1	2	3	1	1	9	2	7	0	0	2	0.222222	0
1561	55999013800	55999013800	P0145611	COCHACHIN RAPRE JUSTINIANO ALEJO		III	2	4	1	0	1	0	8	5	1	0	0	0	0	0
2700	55999489000	55999489000	P0017433	TURIN CANCHAYA CECILIA CLAUDIA	INSTITUTO NACIONAL DE INNOVACION AGRARIA	IV	0	0	0	0	2	3	5	4	1	0	0	0	0	0
219	56002659600	56002659600	P0024546	ORMEÑO ORRILLO ERNESTO ALDO	UNIVERSIDAD NACIONAL AGRARIA LA MOLINA	Investigador Distinguido	4	2	1	1	2	0	10	4	1	5	0	3	0.3	0
1377	56002740600	56002740600	P0399915	MONTOYA LAOS JOSE ARTURO	UNIVERSIDAD DE SONORA (MÉXICO)	III	2	1	2	7	2	2	16	8	1	1	6	8	0.5	0
9351	56005423000	56005423000	P0218077	RAMOS SPARROW OSWALDO JAIR	QUALCOMM FRANCE RFFE SARL	VII	0	0	0	1	0	0	1	0	0	0	0	0	0	0
3341	56005602800	56005602800	P0020368	VIRÚ LOZA MANUEL ANDRÉ	HOSPITAL DOS DE MAYO	V	0	2	3	3	5	2	15	1	3	0	6	14	0.933333	0
636	56006354900	56006354900	P0423209	PEZO LANFRANCO LUIS NICANOR		II	2	1	2	2	1	5	13	11	0	0	1	9	0.692308	0
3111	56006358000	56006358000	P0011125	BELLIDO BOZA LUCIANA ELENA	UNIVERSIDAD PERUANA DE CIENCIAS APLICADAS S.A.C.	V	3	0	2	1	0	4	10	6	1	3	0	3	0.3	0
1305	56007679300	56007679300	P0014375	DONGO ESCALANTE IRVIN FRANCO BENITO	UNIVERSIDAD CATOLICA SAN PABLO	III	4	2	7	4	2	5	24	10	2	1	0	4	0.166667	0
220	56007753900	56007753900	P0035748	MARTEL GORA CARLOS GABRIEL		Investigador Distinguido	4	4	7	5	8	10	38	21	12	5	0	14	0.368421	0
4415	56009176700	56009176700	P0041119	VERGARAY ULFFE GERMAN	UNIVERSIDAD NACIONAL MAYOR DE SAN MARCOS	V	1	0	0	0	1	1	3	0	0	1	2	1	0.333333	0
3561	56009271400	56009271400	P0010755	TOSCANO GUERRA EMILY MARISOL	RESEARCH FOUNDATION SANT JOAN DE DEU	V	0	3	2	1	0	1	7	5	1	1	0	1	0.142857	0
9643	56009749300	56009749300	P0003767	VERA MATEO MANUEL EDULIO	INSTITUTO DEL MAR DEL PERU	VII	1	0	0	0	1	0	2	0	1	1	0	1	0.5	0
11542	56010323300	56010323300	P0087167	MENDEZ FARRO CARMEN ROSA	UNIVERSIDAD NACIONAL MAYOR DE SAN MARCOS	VII	0	0	0	0	1	1	2	0	0	0	2	1	0.5	0
3809	56010342000	56010342000	P0003779	CARDOSO PACHECO FRANZ TEODOSIO	UNIVERSIDAD NACIONAL MAYOR DE SAN MARCOS	V	1	1	0	2	3	0	7	2	1	3	1	3	0.428571	0
3070	56010506800	56010506800	P0003774	SEVERINO LOPEZ RUPERTO	UNIVERSIDAD NACIONAL MAYOR DE SAN MARCOS	V	0	0	0	2	5	1	8	1	3	4	0	0	0	0
889	56012028400	56012028400	P0042542	PARIONA MENDOZA NICOLAZA		II	4	2	5	3	4	2	20	8	6	2	3	7	0.35	0
4388	56012779000	56012779000	P0042808	LOPEZ RAMOS ROXANA PATRICIA	UNIVERSIDAD CIENTIFICA DEL SUR S.A.C.	V	1	0	0	2	1	2	6	1	2	2	0	3	0.5	0
2854	56012977600	56012977600	P0072107	GARCIA RUPAYA CARMEN ROSA	UNIVERSIDAD NAC. FEDERICO VILLARREAL	V	1	0	2	1	1	4	9	0	1	3	0	3	0.333333	0
221	56013715600	56013715600	P0038647	ORDOÑEZ MIRANDA EDILBERTO JOSE	CENTRO NACIONAL DE INVESTIGACIONES CIENTÍFICAS CNRS	Investigador Distinguido	13	13	11	14	8	10	69	36	21	2	0	15	0.217391	0
3249	56018090100	56018090100	P0097986	GUARNIZ AVALOS GUSTAVO OMAR	UNIVERSIDAD TECNOLOGICA DEL PERU S.A.C. O UTP S.A.C.	V	0	0	3	0	3	1	7	3	2	0	0	3	0.428571	0
4558	56020313700	56020313700	P0010648	VEGA DE LA CRUZ MARCO ANTONIO	PONTIFICIA UNIVERSIDAD CATOLICA DEL PERU	VI	1	0	0	0	0	1	2	1	1	0	0	1	0.5	0
9569	56022043400	56022043400	P0011949	OLIDEN SEMINO JOSE CARLOS	INSTITUTO PERUANO DE ENERGIA NUCLEAR	VII	0	1	2	1	1	1	6	0	2	0	0	0	0	0
11242	56023034100	56023034100	P0028899	ROMERO CALLA LUCIANO ARNALDO	UNIVERSITY OF ZURICH	VII	1	0	0	0	0	0	1	1	0	0	0	1	1	0
5962	56023943700	56023943700	P0111912	GONZALES TRUJILLO CARLOS EDUARDO		VI	0	0	0	1	3	0	4	1	0	3	0	1	0.25	0
4151	56025070100	56025070100	P0023242	GONZALES VILCARROMERO RICHARD PAUL	PONTIFICIA UNIVERSIDAD CATOLICA DEL PERU	V	0	0	1	1	0	0	2	2	0	0	0	0	0	0
4867	56030436900	56030436900	P0012453	VALENCIA REYES ZANHY LEONOR	UNIVERSIDAD NACIONAL MAYOR DE SAN MARCOS	VI	0	0	0	2	2	2	6	0	0	5	1	5	0.833333	0
827	56032865400	56032865400	P0129584	HUARANCCA REYES THAIS	UNIVERSITY OF PISA	II	4	3	1	5	3	1	17	16	0	1	0	7	0.411765	0
2571	56042839600	56042839600	P0037479	ZENTENO VALDIVIEZO OMAR JONATHAN		IV	4	0	3	1	1	0	9	3	2	2	0	2	0.222222	0
4180	56043670500	56043670500	P0005496	ZENOBIO EURIBE JENNY ELIZABETH	UNIVERSITY OF CALIFORNIA, IRVINE	V	1	1	2	2	2	1	9	8	0	0	0	0	0	0
1920	56048457800	56048457800	P0011237	ASTOCONDOR GAMARRA AURORA LIZETH		IV	3	1	1	0	2	1	8	5	0	3	0	0	0	0
1465	56049003100	56049003100	P0004862	MECHAN LLONTOP MARCO ENRIQUE	VAN ANDEL INSTITUTE	III	2	2	2	4	4	1	15	11	0	4	0	0	0	0
3977	56054764900	56054764900	P0174658	QUIROZ CORNEJO ZAIDA JESUS		V	0	0	0	0	2	1	3	2	1	0	0	1	0.333333	0
1397	56056414300	56056414300	P0202211	CORONADO VILLALOBOS CARLOS HUGO		III	6	2	2	0	2	1	13	5	5	2	0	1	0.0769231	0
1335	56059426000	56059426000	P0030195	CÁRDENAS TORO FIORELLA PATRICIA		III	2	3	1	2	1	1	10	5	2	0	0	1	0.1	0
222	56060011200	56060011200	P0025956	CALDERON ESPINOZA ROGER IVAN	ADVANCED RESEARCH & HEALTH S.A.C.	Investigador Distinguido	13	11	10	7	9	8	58	53	4	1	0	5	0.0862069	0
1760	56069082600	56069082600	P0012947	ULFE YOUNG MARIA EUGENIA		IV	1	1	1	2	0	0	5	2	1	0	1	3	0.6	0
2549	56069621200	56069621200	P0013245	BOHORQUEZ LOPEZ VICTOR WILFREDO	UNIVERSIDAD DE LIMA	IV	4	4	1	6	1	3	19	2	1	7	2	10	0.526316	0
3875	56072553100	56072553100	P0026250	MANSILLA CORDOVA PEDRO JAVIER	UNIVERSIDAD NACIONAL AUTÓNOMA DE CHOTA	V	0	0	0	0	2	1	3	1	1	1	0	1	0.333333	0
10520	56079022800	56079022800	P0117236	BERNAL LOBATO NOELIA	UNIVERSIDAD DEL PACIFICO	VII	0	1	0	0	0	2	3	3	0	0	0	0	0	0
1694	56079254100	56079254100	P0079060	CALDERON RIOS MARTHA STEFFANY	UNIVERSIDAD NACIONAL TORIBIO RODRIGUEZ DE MENDOZA DE AMAZONAS	Investigador Distinguido	6	5	5	5	4	7	32	12	6	5	8	5	0.15625	0
3535	56079893400	56079893400	P0241404	PAIVA PALOMINO JUVENAL HERNAN	UNIVERSIDAD ANDINA DEL CUSCO	V	0	0	2	1	1	1	5	3	2	0	0	0	0	0
1002	56080403000	56080403000	P0111374	OLIVERA LA ROSA JULIO ANTONIO	UNIVERSIDAD CATOLICA LUIS AMIGO	II	3	2	2	0	5	5	17	9	5	2	1	8	0.470588	0
2182	56083471300	56083471300	P0069601	FERNANDEZ CONGA DAVID MARCIAL	INSTITUTO DE DESENVOLVIMENTO SUSTENTABLE MAMIRAUÁ 0 IDSM	IV	2	0	3	3	4	5	17	2	10	3	1	11	0.647059	0
223	56084720100	56084720100	P0003831	MORALES CAUTI SIEVER MIGUEL	UNIVERSIDAD NACIONAL MAYOR DE SAN MARCOS	I	4	9	9	6	2	3	33	2	1	23	7	21	0.636364	0
224	56084720100	56084720100	P0075222	MORALES CAUTI GUISSEPPI PAUL	UNIVERSIDAD PRIVADA DEL NORTE SAC	VI	4	9	9	6	2	3	33	2	1	23	7	21	0.636364	0
1688	56084842400	56084842400	P0001323	PEZO CARREON SERGIO DANILO	UNIVERSIDAD NACIONAL MAYOR DE SAN MARCOS	III	2	0	2	0	1	0	5	1	2	2	0	0	0	0
10540	56085009200	56085009200	P0026168	LUCHO LINGAN CESAR RUBEN	UNIVERSIDAD PONTIFICIA CATÓLICA DEL PERÚ	VII	0	0	2	0	0	0	2	1	0	0	0	1	0.5	0
5025	56085473700	56085473700	P0002183	ECHEVARRIA CUREE LUISA INES	UNIVERSIDAD PERUANA CAYETANO HEREDIA	VI	0	1	1	0	0	0	2	1	0	1	0	1	0.5	0
5007	56086067800	56086067800	P0015597	WATANABE WATANABE RAQUEL ANDREA	EDSCI EDUCATION	VI	1	0	0	0	0	1	2	0	0	1	1	0	0	0
225	56086220000	56086220000	P0017230	VILCHEZ PERALES NICEAS CARLOS	UNIVERSIDAD NACIONAL AGRARIA LA MOLINA	II	8	5	1	3	9	0	26	2	3	12	5	0	0	0
4149	56087863200	56087863200	P0002936	ALJOVIN DE LOSADA CRISTOBAL ROQUE	UNIVERSIDAD NACIONAL MAYOR DE SAN MARCOS	V	0	1	2	0	0	0	3	1	0	0	0	0	0	0
3121	56088139700	56088139700	P0040247	ORTIGUEIRA SANCHEZ LUIS CAMILO	UNIVERSIDAD DEL PACIFICO	V	2	1	1	3	2	4	13	4	2	5	0	4	0.307692	0
1732	56089868600	56089868600	P0029831	VILLEGAS LANZA JUAN CARLOS	INSTITUTO GEOFISICO DEL PERU	IV	0	0	4	1	3	2	10	6	3	1	0	0	0	0
5710	56092506800	56092506800	P0020420	CABRERA ENRIQUEZ JOHN ALEXIS	UNIVERSIDAD SAN IGNACIO DE LOYOLA S.A	VI	1	0	1	0	2	0	4	0	1	0	2	1	0.25	0
3863	56094888600	56094888600	P0000355	LOPEZ SOTOMAYOR ALBERTO ERNESTO	UNIVERSIDAD NACIONAL MAYOR DE SAN MARCOS	V	2	0	3	1	1	0	7	1	2	2	1	2	0.285714	0
6437	56094977800	56094977800	P0002437	SILES VALLEJOS MARIA ANGELICA	UNIVERSIDAD NACIONAL MAYOR DE SAN MARCOS	VI	1	0	2	1	0	0	4	0	1	2	1	2	0.5	0
3929	56094990500	56094990500	P0032656	VALVERDE ALVA MIGUEL ANGEL	UNIVERSIDAD NACIONAL DE TRUJILLO	V	1	1	1	3	0	1	7	1	0	3	1	3	0.428571	0
6808	56095133400	56095133400	P0000425	VILLAFANI BRAVO YVETTE VERÓNICA		VI	0	1	0	0	1	1	3	3	0	0	0	0	0	0
10553	56095523000	56095523000	P0000404	BRACAMONTE GUEVARA OLGA HILDA	UNIVERSIDAD NACIONAL MAYOR DE SAN MARCOS	VII	0	0	1	0	0	0	1	0	0	1	0	0	0	0
2233	56096131200	56096131200	P0005109	SANCHEZ CHOY SANCHEZ JOSE GERARDO	UNIVERSIDAD NACIONAL INTERCULTURAL DE LA AMAZONIA	IV	1	3	2	0	2	2	10	5	0	2	2	0	0	0
226	56096467900	56096467900	P0077597	VIZCARRA VENTURA CYNTHIA AHIEZER	UNIVERSIDAD CONTINENTAL SOCIEDAD ANONIMA CERRADA	Investigador Distinguido	5	9	8	43	7	48	120	24	18	0	0	1	0.00833333	0
1598	56096732100	56096732100	P0048485	BARDALES LOZANO RICARDO MANUEL	UNIVERSIDAD NACIONAL DE LA AMAZONIA PERUANA	III	4	2	1	2	1	1	11	2	1	4	4	0	0	0
4069	56100228300	56100228300	P0056561	WIESSE REBAGLIATI JORGE RAUL	UNIVERSIDAD DEL PACIFICO	V	3	0	3	0	2	2	10	6	2	1	0	9	0.9	0
1991	56100363000	56100363000	P0034949	ALCAZAR ALAY SYLVIA CAROLINA	UNIVERSIDAD NACIONAL INTERCULTURAL DE QUILLABAMBA	IV	0	0	0	2	3	0	5	4	1	0	0	1	0.2	0
2438	56100400000	56100400000	P0155326	CHURA VILCANQUI OMAR ALEXANDER		IV	2	4	1	1	2	0	10	5	2	0	0	1	0.1	0
2073	56103467000	56103467000	P0113222	CHAVEZ OBREGON ALAN JHONATAN	UNIVERSIDAD NACIONAL DE TRUJILLO	IV	2	0	1	2	2	2	9	5	1	2	0	4	0.444444	0
3286	56103581700	56103581700	P0130394	ROLDAN ARBIETO LUIS HUMBERTO	UNIVERSIDAD RICARDO PALMA	V	1	2	2	5	0	4	14	0	1	1	7	0	0	0
227	56107597900	56107597900	P0129767	HURTADO NEGREIROS JUAN CARLOS	HOSPITAL CLINIC DE BARCELONA	Investigador Distinguido	9	6	14	10	4	2	45	37	3	3	1	0	0	0
4797	56109967700	56109967700	P0061098	MEZA ARESTEGUI PABLO RUBEN	UNIVERSIDAD NACIONAL DE SAN AGUSTIN	VI	0	0	0	0	0	0	0	0	0	0	0	0	0	0
673	56111938100	56111938100	P0020403	SAAVEDRA GARCIA LORENA MARIA	UNIVERSIDAD SAN IGNACIO DE LOYOLA S.A	II	0	5	2	5	8	4	24	10	5	5	2	7	0.291667	0
6064	56112356100	56112356100	P0003932	CHURA CHUQUIJA JULIAN	UNIVERSIDAD NACIONAL AGRARIA LA MOLINA	VI	1	1	0	2	0	0	4	0	0	0	2	1	0.25	0
3723	56112400400	56112400400	P0091455	MENDOZA QUISPE DANIEL ENRIQUE		V	2	1	2	0	4	1	10	5	2	1	1	2	0.2	0
2840	56112400700	56112400700	P0031135	TEJADA SORALUZ JORGE LUIS	UNIVERSIDAD NACIONAL AGRARIA LA MOLINA	V	0	0	0	3	3	1	7	0	1	3	3	3	0.428571	0
6637	56113611800	56113611800	P0013152	BOSSIO MONTES DE OCA JUAN FERNANDO	PONTIFICIA UNIVERSIDAD CATOLICA DEL PERU	VI	0	0	1	1	0	1	3	1	0	1	0	2	0.666667	0
6471	56116937600	56116937600	P0016324	OLIVARES PONCE FABIOLA OTILIA	UNIVERSIDAD NACIONAL AGRARIA LA MOLINA	VI	0	0	0	0	0	0	0	0	0	0	0	0	0	0
597	56120716600	56120716600	P0014048	FERNANDEZ DIAZ MANOLO CLEMENTE	UNIVERSIDAD NACIONAL SAN LUIS GONZAGA DE ICA	II	7	2	4	4	4	3	24	16	0	4	4	3	0.125	0
11429	56127333000	56127333000	P0089199	SOLIS TITO JOSE CARLOS		VII	1	0	0	1	0	0	2	0	0	2	0	0	0	0
10811	56131694200	56131694200	P0019261	PEREZ PAREDES MARINA GABRIELA SADITH		VII	0	1	2	0	0	0	3	2	0	0	0	0	0	0
1970	56142815700	56142815700	P0020979	HOBAN VERGARA CRISTIAN ANGEL	UNIVERSIDAD NACIONAL DE CAJAMARCA	IV	0	1	6	3	1	3	14	3	2	6	3	0	0	0
1283	56147399800	56147399800	P0229223	OBISPO VASQUEZ ANGEL EDUARDO	UNIVERSIDAD TECNOLOGICA DEL PERU S.A.C. O UTP S.A.C.	III	1	1	1	1	5	10	19	4	8	1	0	8	0.421053	0
9987	56151622700	56151622700	P0026274	FIGUEROA ECHE LOURDES MERCEDES	UNIVERSIDAD CIENTIFICA DEL SUR S.A.C.	VII	0	0	0	0	1	0	1	0	0	1	0	1	1	0
4362	56153333000	56153333000	P0013333	DAMMERT GUARDIA MANUEL CESAR		V	3	1	0	2	1	5	12	2	2	2	3	3	0.25	0
3177	56156826200	56156826200	P0012451	FALCONI AGAPITO FRANCESCA		V	0	3	1	1	1	0	6	5	0	0	1	0	0	0
11126	56157024500	56157024500	P0079134	MEDINA IBAÑEZ ARMANDO AGUSTIN	UNIVERSIDAD NACIONAL FEDERICO VILLARREAL	VII	0	0	1	0	0	0	1	0	0	0	0	1	1	0
1534	56157346800	56157346800	P0117300	PEREIRA VICTORIO CESAR JOHAN	UNIVERSIDAD CONTINENTAL SOCIEDAD ANONIMA CERRADA	III	4	6	1	8	11	6	36	10	10	1	12	10	0.277778	0
228	56157436900	56157436900	P0027082	QUIÑONES LAVERIANO DANTE MANUEL	UNIVERSIDAD RICARDO PALMA	II	3	3	12	7	2	5	32	4	1	6	17	6	0.1875	0
3020	56157675900	56157675900	P0156870	TAIPE CAMPOS NESTOR GODOFREDO	UNIVERSIDAD NACIONAL DE SAN CRISTOBAL DH	V	0	0	0	0	3	0	3	1	1	1	0	2	0.666667	0
2386	56160910400	56160910400	P0010013	SOTO CABEZAS MIRTHA GABRIELA	DIRECCIÓN GENERAL DE EPIDEMIOLOGÍA	IV	1	3	0	0	3	0	7	4	0	3	0	2	0.285714	0
6353	56161021600	56161021600	P0011709	PEÑA OSCUVILCA AMERICO	UNIVERS.NAC. JOSE FAUSTINO SANCHEZ CARRI	VI	0	0	1	4	0	0	5	2	0	1	2	2	0.4	0
1237	56161042600	56161042600	P0017961	GUZMAN GUZMAN MITCHEL ANTHONY	UNIVERSIDAD PERUANA CAYETANO HEREDIA	III	3	0	3	3	0	1	10	9	1	0	0	0	0	0
3157	56162346400	56162346400	P0030259	ORMEÑO JULCA ALEXIS JOSE	HOSPITAL REGIONAL DE LAMBAYEQUE	V	2	1	1	2	0	0	6	0	0	2	4	5	0.833333	0
1779	56166086800	56166086800	P0010528	VILLANUEVA ESPINOZA MARIA ELENA	UNIVERSIDAD NACIONAL AGRARIA LA MOLINA	IV	0	2	4	2	0	1	9	0	0	3	6	1	0.111111	0
7812	56167440300	56167440300	P0322439	GARCIA WESTPHALEN LUIS ENRIQUE		VII	0	0	0	0	0	2	2	0	0	0	2	0	0	0
1344	56175307800	56175307800	P0004398	CHAVEZ VENTURA GINA MARIA	UNIVERSIDAD CESAR VALLEJO S.A.C.	III	0	1	0	5	4	3	13	3	5	4	1	3	0.230769	0
2458	56178225100	56178225100	P0012659	EGOAVIL AYALA MIGUEL SEBASTIAN		IV	1	2	5	2	0	0	10	6	2	0	0	0	0	0
969	56181864800	56181864800	P0010651	QUISPE TRINIDAD MARIA ISABEL		II	2	4	2	3	1	1	13	8	1	0	4	5	0.384615	0
6160	56182093700	56182093700	P0000135	ESTRADA ZUNIGA RIGOBERTO	INSTITUTO NACIONAL DE INNOVACION AGRARIA	VI	0	0	1	0	1	0	2	2	0	0	0	1	0.5	0
9965	56182296200	56182296200	P0003070	GONZA CUSIPUMA VICTOR ANTONIO	INSTITUTO NACIONAL DE INNOVACION AGRARIA	VII	0	0	0	0	1	0	1	1	0	0	0	0	0	0
11127	56182393700	56182393700	P0044880	GAMARRA SANCHEZ GILBERTO	UNIVERSIDAD NACIONAL DEL CENTRO DEL PERU	VII	0	1	0	0	0	0	1	0	0	0	1	0	0	0
4481	56184397200	56184397200	P0041109	QUIROZ PAPA ROSALIA	UNIVERSIDAD NACIONAL MAYOR DE SAN MARCOS	VI	0	0	2	1	0	2	5	1	0	2	1	0	0	0
2442	56189001200	56189001200	P0001557	VILLASANTE BENAVIDES JOSE FRANCISCO	UNIVERSIDAD NACIONAL DE SAN AGUSTIN	IV	1	3	1	3	1	0	9	2	2	2	3	1	0.111111	0
1413	56192002500	56192002500	P0001953	ESPINOZA CULUPU ABRAHAM OMAR	UNIVERSIDAD NACIONAL MAYOR DE SAN MARCOS	III	2	6	0	1	3	2	14	7	3	4	0	4	0.285714	0
229	56192776800	56192776800	P0012139	CERDEÑA GUTIERREZ JOSE ALFREDO	UNIVERSIDAD NACIONAL DE SAN AGUSTIN	II	3	9	8	5	2	2	29	6	14	9	0	8	0.275862	0
2194	56192785400	56192785400	P0388186	AMERICO BRUNO LUIZ	PONTIFICIA UNIVERSIDAD CATOLICA DEL PERU	IV	2	2	2	8	0	3	17	4	0	6	0	8	0.470588	0
2779	56196070900	56196070900	P0036887	ALVAN DE LA CRUZ ALDO ALFONSO	UNIVERSIDAD NACIONAL MAYOR DE SAN MARCOS	V	0	1	1	0	0	0	2	2	0	0	0	1	0.5	0
1406	56196312100	56196312100	P0019458	VIGO COTRINA HELMUNT EDUARDO	UNIVERSIDAD PRIVADA DEL NORTE SAC	III	1	3	2	1	1	4	12	0	11	1	0	9	0.75	0
2092	56199485400	56199485400	P0089261	ZAVALETA GAVIDIA VICTOR JULIO	UNIVERSIDAD NACIONAL DE CAJAMARCA	IV	0	3	3	0	1	0	7	3	1	3	0	0	0	0
2264	56202317300	56202317300	P0051919	CONDORI QUISPE CRISTOBAL	UNIVERSIDAD NACIONAL DE SAN AGUSTÍN DE AREQUIPA	IV	0	3	2	3	0	1	9	3	2	0	2	2	0.222222	0
1744	56204056700	56204056700	P0115147	CACERES DEL CARPIO JAVIER HECTOR	UNIVERSIDAD NACIONAL FEDERICO VILLARREAL	IV	0	3	0	0	0	0	3	1	0	0	1	0	0	0
9301	56206112400	56206112400	P0080619	CHAVEZ CAMPOS TEODOSIO JUAN		VII	0	0	0	0	0	0	0	0	0	0	0	0	0	0
10881	56208718000	56208718000	P0046358	DAVILA ROLLER LUZMILA ROSARIO	INSTITUTO NACIONAL DE INVESTIGACION EN GLACIARES Y ECOSISTEMAS DE MONTAÑA	VII	0	0	0	0	0	0	0	0	0	0	0	0	0	0
3571	56211470300	56211470300	P0001525	MANTA NOLASCO MARIA ISABEL HUMBELINA	UNIVERSIDAD NACIONAL AGRARIA LA MOLINA	V	0	0	0	0	0	1	1	0	0	0	1	0	0	0
658	56222374300	56222374300	P0016259	RAU LAVADO PEDRO CHRISTOPHER	UNIVERSIDAD DE INGENIERIA Y TECNOLOGIA	II	2	0	4	2	5	7	20	9	2	2	1	4	0.2	0
1802	56222374300	56222374300	P0017851	HILARIO RIVAS JORGE LUIS	UNIVERSIDAD NACIONAL DE UCAYALI	IV	2	0	4	2	5	7	20	9	2	2	1	4	0.2	0
10908	56235067700	56235067700	P0087776	GONZALES MARTINEZ ROSA PEREGRINA	UNIVERSIDAD DE PIURA	VII	0	1	1	1	0	1	4	0	1	1	0	1	0.25	0
8006	56239433800	56239433800	P0016152	GONZALEZ CADENILLAS CLAYDER ALEJANDRO	UNIVERSIDAD PRIVADA ANTENOR ORREGO	VII	1	0	0	1	0	2	4	1	0	0	1	0	0	0
1578	56239449700	56239449700	P0000126	SICCHA RAMIREZ ZOILA RAQUEL		III	2	3	3	1	4	3	16	3	9	3	0	0	0	0
606	56239450200	56239450200	P0078482	LOVON CUEVA MARCO ANTONIO		II	1	5	5	5	10	4	30	6	14	5	0	10	0.333333	0
6527	56239549400	56239549400	P0011071	MURRUGARRA LLERENA NILS EVER	SNAP INC	VI	3	0	2	3	2	0	10	3	0	1	0	0	0	0
2786	56243182400	56243182400	P0001929	DELGADO VASQUEZ CESAR AUGUSTO	INSTITUTO DE INVESTIGACIONES DE LA AMAZONIA PERUANA	V	1	2	0	1	2	0	6	0	1	3	1	5	0.833333	0
230	56255077000	56255077000	P0017994	SALDAÑA VILLA ERICK MANUEL	UNIVERSIDAD NACIONAL DE MOQUEGUA	Investigador Distinguido	14	7	16	16	3	15	71	45	5	7	0	4	0.056338	0
11545	56258757300	56258757300	P0079920	SOSA VILLAGARCIA PAOLO ANDRE		VII	0	0	1	0	2	1	4	0	1	1	0	1	0.25	0
687	56268630300	56268630300	P0040126	RUIZ MENDOZA ROSSANA ESTHER	INSTITUTO NACIONAL DE ENFERMEDADES NEOPLASICAS	II	1	3	4	2	3	3	16	6	9	0	1	1	0.0625	0
4953	56269467900	56269467900	P0026379	ARENAS IPARRAGUIRRE JUAN JESUS	MCKINSEY CONSULTING	VI	3	3	1	1	0	0	8	1	0	5	0	3	0.375	0
1235	56271527600	56271527600	P0004930	ARAKAKI MAKISHI NATALIA CRISTINA	INSTITUTO DEL MAR DEL PERU	III	5	2	3	1	1	0	12	6	1	4	1	2	0.166667	0
1751	56272787300	56272787300	P0003538	MORALES ROCHA JOSE LUIS	UNIVERSIDAD NACIONAL DE MOQUEGUA	IV	0	3	3	1	3	1	11	3	1	6	0	4	0.363636	0
6324	56273008400	56273008400	P0002034	BARRIOS SANTOS WILLIAM ARTHUR	UNIVERSIDAD NACIONAL MAYOR DE SAN MARCOS	VI	1	0	1	1	0	0	3	0	2	0	0	0	0	0
4598	56278094700	56278094700	P0325029	CASTRO AGUDELO BRIAN ALEJANDRO		VI	0	2	0	1	1	0	4	2	0	0	0	1	0.25	0
2736	56282260600	56282260600	P0000362	RODRIGUEZ BAILON JORGE ENRIQUE	UNIVERSIDAD PERUANA CAYETANO HEREDIA	IV	2	1	1	1	0	0	5	2	1	2	0	1	0.2	0
8746	56285156500	56285156500	P0047035	LINARES REYES EDGARDO	UNIVERSIDAD NACIONAL DE TRUJILLO	VII	0	0	0	0	0	2	2	1	0	0	1	0	0	0
6714	56285173300	56285173300	P0024621	PISFIL BENITES NILTHON IVAN	UNIVERSIDAD TECNOLOGICA DEL PERU S.A.C. O UTP S.A.C.	VI	0	0	2	1	2	7	12	2	0	1	1	2	0.166667	0
2193	56285203000	56285203000	P0000841	HUAMAN SAAVEDRA JUAN JORGE	UNIVERSIDAD PRIVADA ANTENOR ORREGO, TRUJILLO	IV	0	0	2	4	2	3	11	0	1	0	4	0	0	0
10076	56285278800	56285278800	P0000371	VILLACRES VALLEJO JORGE YSAAC	UNIVERSIDAD NACIONAL DE LA AMAZONIA PERUANA	VII	0	1	0	0	0	1	2	1	0	1	0	0	0	0
2019	56290998600	56290998600	P0073292	REGALADO PEZUA OTTO	UNIVERSIDAD ESAN	IV	2	2	2	7	4	3	20	5	3	2	2	5	0.25	0
6046	56291664200	56291664200	P0080229	CASTILLO CORDOVA GENARA	UNIVERSIDAD DE PIURA	VI	0	2	0	0	0	0	2	0	0	0	2	1	0.5	0
1975	56292354200	56292354200	P0045869	DAVILA FERNANDEZ ROBERTO CESAR		IV	0	1	1	1	0	3	6	1	0	2	3	2	0.333333	0
3379	56296996600	56296996600	P0063445	VOLLMER RAINER	CENTRO INTERNACIONAL DE LA PAPA	V	1	0	2	2	2	3	10	6	1	0	2	6	0.6	0
1058	56303282000	56303282000	P0003273	ARANA BUSTAMANTE CESAR AUGUSTO	UNIVERSIDAD NACIONAL MAYOR DE SAN MARCOS	III	1	2	5	2	0	6	16	6	3	7	0	2	0.125	0
1663	56305145600	56305145600	P0000025	LUDEÑA URQUIZO FANNY EMMA	UNIVERSIDAD NACIONAL AGRARIA LA MOLINA	III	1	1	3	2	0	1	8	3	3	2	0	0	0	0
1555	56306132000	56306132000	P0019225	LOPEZ LANDAVERY EDGAR ALFONSO	UNIVERSIDAD NACIONAL DEL SANTA	III	4	0	4	3	2	2	15	9	5	0	1	2	0.133333	0
4769	56313632000	56313632000	P0048780	GUTIERREZ HUAMANI OSCAR		VI	0	0	0	0	0	1	1	0	0	1	0	0	0	0
4198	56319155600	56319155600	P0013731	GIRALDO MENDOZA ALFREDO EDGARDO		V	2	2	2	1	5	1	13	1	7	1	2	5	0.384615	0
4950	56321431000	56321431000	P0125408	LOPEZ RAMIREZ GASTON JOSE IGNACIO	CONSERVATORIO NACIONAL DE MUSICA DEL PERU	VI	0	0	3	0	0	1	4	0	1	0	0	4	1	0
2877	56323260000	56323260000	P0202079	TIMANA DE LA FLOR JUAN SEGUNDO	UNIVERSIDAD ESAN	V	0	1	2	3	1	0	7	1	3	0	0	0	0	0
2931	56323953100	56323953100	P0012180	CRUCES NAVARRO LUIS MIGUEL	UNIVERSIDAD NACIONAL AGRARIA LA MOLINA	V	0	3	1	1	1	1	7	2	3	1	0	6	0.857143	0
3760	56324080200	56324080200	P0015313	CLEMENTE ARENAS MARK DONNY	UNIVERSIDAD NACIONAL TECNOLOGICA DE LIMA SUR 0 UNTELS	V	3	6	4	2	0	8	23	1	1	1	2	4	0.173913	0
6338	56329185200	56329185200	P0091492	LYNCH GAMERO NICOLAS JAVIER	UNIVERSIDAD NACIONAL MAYOR DE SAN MARCOS	VI	0	1	0	0	1	0	2	0	1	1	0	2	1	0
1753	56330772000	56330772000	P0013264	FERNANDEZ FLECHA MARIA DE LOS ANGELES		IV	2	1	3	2	2	0	10	7	3	0	0	2	0.2	0
2490	56331375900	56331375900	P0016973	CHACARA ESPINOZA CESAR JAVIER	PONTIFICIA UNIVERSIDAD CATOLICA DEL PERU	IV	3	1	2	0	3	4	13	5	1	2	2	6	0.461538	0
2103	56336095100	56336095100	P0012661	EYZAGUIRRE PEREZ RAUL HERNAN	CENTRO INTERNACIONAL DE LA PAPA	IV	0	5	3	3	3	3	17	9	6	2	0	0	0	0
231	56336731700	56336731700	P0002283	GOMEZ BRAVO CARLOS ALFREDO	UNIVERSIDAD NACIONAL AGRARIA LA MOLINA	Investigador Distinguido	3	11	8	13	7	9	51	17	15	7	8	17	0.333333	0
1633	56336848400	56336848400	P0028195	FUENTES NAVARRO EDUARDO LEUMAN	UNIVERSIDAD NACIONAL AGRARIA LA MOLINA	III	0	4	0	3	2	2	11	2	2	4	1	2	0.181818	0
1255	56340213200	56340213200	P0072067	ZEVALLOS MIRANDA FRANCISCO	HOSPITAL NACIONAL GUILLERMO ALMENARA IRIGOYEN	III	4	4	4	5	0	1	18	5	11	2	0	0	0	0
232	56341492300	56341492300	P0045253	GAMBOA CARDENAS ROCIO VIOLETA	UNIVERSIDAD CIENTIFICA DEL SUR S.A.C.	IV	7	5	8	8	1	4	33	9	19	3	0	4	0.121212	0
9388	56341528400	56341528400	P0332042	UNTIVEROS TELLO ALEX MOISES	INSTITUTO NACIONAL DE SALUD DEL NIñO	VII	0	0	0	2	1	0	3	0	0	3	0	0	0	0
10203	56341539600	56341539600	P0011716	MEZA LOVON GRACIELA LECIRETH	UNIVERSIDAD CATOLICA SAN PABLO	VII	0	1	1	0	0	0	2	0	1	0	0	0	0	0
10921	56348123900	56348123900	P0206378	HARO VARAS JUAN CARLOS	INSTITUTO NACIONAL DE ENFERMEDADES NEOPLASICAS	VII	0	1	0	3	1	0	5	5	0	0	0	0	0	0
9517	56348903100	56348903100	P0059612	PARRA MURRUGARRA DENYS AMADOR	UNIVERSIDAD NACIONAL DE INGENIERIA UNI	VII	0	0	0	0	1	0	1	0	1	0	0	0	0	0
1001	56357980700	56357980700	P0254527	COLL PLA SERGIO	UNIVERSITAT ROVIRA I VIRGILI	II	4	2	3	2	4	2	17	7	3	2	0	2	0.117647	0
3353	56364419500	56364419500	P0035195	HERNANDEZ PATIÑO RAFAEL IVAN	UNIVERSIDAD RICARDO PALMA	V	1	0	2	0	0	0	3	1	1	1	0	1	0.333333	0
851	56364455200	56364455200	P0074156	CALVO MORENO GINO MAURICIO	ORGANIZACION INTERNACIONAL PARA LAS MIGRACIONES (OIM)	II	1	2	0	3	2	3	11	10	0	1	0	0	0	0
10114	56364858300	56364858300	P0035321	ROSSANI ALATRISTA GERMAN VICTOR MARTIN		VII	0	3	4	0	0	0	7	1	1	1	1	2	0.285714	0
1440	56365912200	56365912200	P0055646	TACZA ANAYA JOSE CARLOS		III	1	3	4	3	1	4	16	8	6	2	0	5	0.3125	0
6339	56367571100	56367571100	P0000921	MEJIA COICO FREDDY ROGGER	UNIVERSIDAD NACIONAL DE TRUJILLO	VI	0	0	0	0	0	0	0	0	0	0	0	0	0	0
2629	56367995000	56367995000	P0039487	PASQUEL REATEGUI JOSE LUIS	UNIVERSIDAD NACIONAL DE SAN MARTÍN	IV	0	0	1	1	0	3	5	2	2	1	0	0	0	0
1007	56368132600	56368132600	P0000952	MOSTACERO LEON JOSE	UNIVERSIDAD NACIONAL DE TRUJILLO	III	2	5	0	2	4	3	16	0	3	8	5	7	0.4375	0
2373	56368194400	56368194400	P0031953	QUINO QUISPE GUSTAVO		IV	2	2	3	6	5	4	22	9	1	0	2	7	0.318182	0
5939	56368546200	56368546200	P0000733	ESPINOZA CAMUS FLOR CAROLINA	UNIVERSIDAD NACIONAL DE TRUJILLO	VI	0	0	0	2	1	0	3	1	0	1	1	0	0	0
10170	56368565500	56368565500	P0013561	ONNIS 0 SILVIA	PONTIFICIA UNIVERSIDAD CATOLICA DEL PERU	VII	0	0	0	0	1	0	1	0	0	0	1	0	0	0
2914	56369686000	56369686000	P0014249	GUTIERREZ CACERES JUAN CARLOS	UNIVERSIDAD NACIONAL DE SAN AGUSTIN	V	2	1	1	2	1	3	10	1	0	1	3	0	0	0
2556	56372372600	56372372600	P0074890	ATARAMA ROJAS TOMAS RICARDO	UNIVERSIDAD DE PIURA	IV	0	3	1	4	1	2	11	2	4	2	2	2	0.181818	0
4697	56372592700	56372592700	P0134283	GUZMAN ARELLANO ROBERT MIKHAIL	UNIVERSIDAD NACIONAL MAYOR DE SAN MARCOS	VI	0	0	0	0	0	2	2	1	1	0	0	0	0	0
4400	56372866400	56372866400	P0036956	PASTRANA ALTA ELIZABETH CARMEN	UNIVERSIDAD NACIONAL DE INGENIERIA UNI	V	1	0	1	2	1	1	6	2	2	2	0	5	0.833333	0
4645	56375928000	56375928000	P0017056	ALAGON HUALLPA GILBERT	UNIVERSIDAD NACIONAL DE SAN ANTONIO ABAD DEL CUSCO	VI	0	0	0	1	0	1	2	2	0	0	0	1	0.5	0
4728	56377966800	56377966800	P0018195	ARIAS ARONE EDITH	UNIVERSIDAD NACIONAL MAYOR DE SAN MARCOS	VI	0	0	1	1	1	1	4	0	1	1	2	1	0.25	0
2518	56378157000	56378157000	P0013547	HURTADO MIRANDA NATALI EDITH	CENTRO DE INVESTIGACION BIODIVERSIDAD SOSTENIBLE BIOS	IV	3	1	1	3	0	4	12	6	2	3	1	7	0.583333	0
680	56384486100	56384486100	P0013526	AMASIFUEN GUERRA CARLOS ALBERTO	UNIVERSIDAD NACIONAL TORIBIO RODRIGUEZ DE MENDOZA DE AMAZONAS	II	3	1	4	3	3	3	17	11	6	0	0	1	0.0588235	0
6256	56385971800	56385971800	P0086366	CALATAYUD HERMOZA GLORIA		VI	0	0	1	2	1	0	4	0	2	2	0	0	0	0
6458	56386050000	56386050000	P0002052	MACHAHUA GONZALEZ MIGUEL	UNIVERSIDAD NACIONAL MAYOR DE SAN MARCOS	VI	0	0	1	0	0	0	1	0	0	0	1	0	0	0
10349	56386052600	56386052600	P0061737	SIURA CESPEDES SARAY	UNIVERSIDAD NACIONAL AGRARIA LA MOLINA	VII	0	0	0	1	0	0	1	0	0	0	1	0	0	0
9088	56386222900	56386222900	P0064647	CUBA CORDOVA ZOILA MAGALY	UNIVERSIDAD NACIONAL SAN LUIS GONZAGA DE ICA	VII	0	0	0	0	1	0	1	1	0	0	0	0	0	0
2338	56387552200	56387552200	P0010681	CHASQUIBOL SILVA NANCY ASCENCION	UNIVERSIDAD DE LIMA	IV	1	2	0	2	2	1	8	5	1	1	0	4	0.5	0
1030	56388606100	56388606100	P0020255	ROLANDO BETANCOURT JOSE LUIS		III	0	1	1	1	3	2	8	7	0	0	0	1	0.125	0
2564	56392933700	56392933700	P0015557	RODRIGUEZ GALVEZ EDGAR RAYMUNDO	UNIVERSIDAD NACIONAL DE PIURA	IV	0	2	1	0	0	0	3	3	0	0	0	0	0	0
6113	56394486100	56394486100	P0048605	CORIPACO HUARCAYA JORGE ALBERTO	UNIVERSIDAD NACIONAL TECNOLOGICA DE LIMA SUR 0 UNTELS	VI	1	0	0	0	1	0	2	1	1	0	0	0	0	0
5260	56397044600	56397044600	P0012059	MOROMI NAKATA ISABEL	UNIVERSIDAD NACIONAL DE INGENIERIA UNI	VI	0	0	0	0	0	4	4	2	1	0	0	0	0	0
4040	56399303600	56399303600	P0028287	OBREGON VALENCIA DANIEL CRISTOPHER	PONTIFICIA UNIVERSIDAD CATOLICA DEL PERU	V	1	2	1	1	2	0	7	3	2	2	0	4	0.571429	0
2026	56400656800	56400656800	P0018918	MESÍA MONTENEGRO CHRISTIAN JESUS	UNIVERSIDAD PRIVADA DEL NORTE SAC	IV	0	0	1	3	1	3	8	6	1	0	1	7	0.875	0
1262	56401591200	56401591200	P0014189	FLORES FLORES CLAUDIO JAIME	AUNA IDEAS	III	4	3	1	3	2	2	15	6	6	2	0	1	0.0666667	0
5677	56401709800	56401709800	P0024477	SEGURA SALDAÑA PEDRO ANTONIO	HOSPITAL EDGARDO REBAGLIATI MARTINS	VI	0	0	1	0	0	0	1	0	1	0	0	0	0	0
840	56402947900	56402947900	P0082007	OCHOA . DIANA	UNIVERSIDAD PERUANA CAYETANO HEREDIA	II	0	0	7	5	2	5	19	12	6	1	0	3	0.157895	0
6145	56403258900	56403258900	P0207764	CORTEZ VERGARA CARLA PAMELA		VI	1	3	2	4	2	3	15	7	1	0	1	1	0.0666667	0
805	56414720200	56414720200	P0359890	MOSQUERA ROJAS GIOVANNY MAURICIO	PONTIFICIA UNIVERSIDAD CATOLICA DEL PERU	II	2	2	3	3	6	4	20	20	0	0	0	9	0.45	0
2853	56417480500	56417480500	P0118560	DAVILA ALIAGA CARMEN ROSA	UNIVERSIDAD NACIONAL FEDERICO VILLARREAL	V	0	2	0	1	0	0	3	0	2	1	0	0	0	0
1957	56418606500	56418606500	P0016059	AGUIRRE SIANCAS ELIAS ERNESTO	UNIVERSIDAD NACIONAL MAYOR DE SAN MARCOS	IV	3	1	6	3	4	1	18	0	2	1	15	11	0.611111	0
3406	56418631300	56418631300	P0144533	DUARTE GUARDIA SANDRA	UNIVERSIDAD CIENTIFICA DEL SUR S.A.C.	V	2	2	1	1	0	1	7	7	0	0	0	1	0.142857	0
661	56419801000	56419801000	P0020776	VIVANCO SIERRALTA LUIS BENIGNO	CENTRO DE INVESTIGACIÓN BIOMÉDICA DE LA RIOJA	II	1	5	2	4	2	3	17	5	9	1	2	14	0.823529	0
2622	56422526900	56422526900	P0023978	AGUIRRE GIL ONIEL JEREMIAS	UNIVERSIDAD NACIONAL AGRARIA DE LA SELVA	IV	1	1	1	0	0	1	4	2	0	1	1	2	0.5	0
3272	56425543000	56425543000	P0002257	DOMINGUEZ TORREJON GILBERTO	UNIVERSIDAD NACIONAL AGRARIA LA MOLINA	V	0	0	2	0	0	0	2	0	0	2	0	0	0	0
6506	56425912300	56425912300	P0034245	GAMBOA BARRAZA CINDYBELL DIONE		VI	0	2	0	0	0	0	2	1	0	0	1	2	1	0
3578	56426359800	56426359800	P0023039	HUISA VERIA ELIZABETH	UNIVERSIDAD NACIONAL MAYOR DE SAN MARCOS	V	0	0	0	2	3	0	5	0	1	2	0	2	0.4	0
2057	56426506800	56426506800	P0002294	MERCADO CURI WALDEMAR FERNANDO	UNIVERSIDAD NACIONAL AGRARIA LA MOLINA	IV	0	4	0	1	3	1	9	0	4	3	1	4	0.444444	0
3785	56430614100	56430614100	P0052830	LOZANO ISLA FLAVIO	UNIVERSIDAD NACIONAL TORIBIO RODRIGUEZ DE MENDOZA DE AMAZONAS	V	2	0	0	0	1	2	5	0	4	1	0	2	0.4	0
2753	56431071800	56431071800	P0043077	SARAVIA NAVARRO DAVID	INSTITUTO NACIONAL DE INNOVACION AGRARIA	IV	0	0	1	3	2	4	10	6	0	2	2	2	0.2	0
1568	56433471800	56433471800	P0122880	BOUDESSEUL JORDANE		III	3	2	8	8	3	1	25	21	2	1	0	4	0.16	0
3915	56433986400	56433986400	P0221372	RIOS ORTEGA JOSIAS CALEB	INSTITUTO NACIONAL CARDIOVASCULAR	V	3	2	4	4	8	2	23	2	4	1	6	9	0.391304	0
11238	56436259300	56436259300	P0014779	REYNA SALAZAR ROY ERICKSEN	UNIVERSIDAD NACIONAL DE INGENIERIA UNI	VII	0	1	0	0	0	0	1	0	1	0	0	0	0	0
234	56436791000	56436791000	P0011500	BENITES ZAPATA VICENTE ALEIXANDRE	UNIVERSIDAD SAN IGNACIO DE LOYOLA S.A	Investigador Distinguido	9	7	22	34	34	29	135	58	45	20	10	77	0.57037	0
1368	56440107500	56440107500	P0402185	JUAREZ AUBRY BENITO ALBERTO	THE UNIVERSITY OF YORK	III	1	2	1	4	4	2	14	8	5	0	0	3	0.214286	0
10240	56442153300	56442153300	P0004618	ORIHUELA ORDOÑEZ NANCY IVON	UNIVERSIDAD NACIONAL DE SAN AGUSTÍN DE AREQUIPA	VII	1	1	0	0	0	0	2	1	0	0	0	0	0	0
3858	56446392000	56446392000	P0055212	BIRD BROWN MATTHEW DAVID	UNIVERSIDAD DEL PACIFICO	V	1	3	3	0	3	1	11	5	3	0	0	3	0.272727	0
235	56447777300	56447777300	P0018452	HERNANDEZ DIAZ ADRIAN VLADIMIR	UNIVERSIDAD SAN IGNACIO DE LOYOLA S.A	Investigador Distinguido	18	27	32	23	20	15	135	86	37	7	4	23	0.17037	0
3962	56448254200	56448254200	P0314048	HURTADO CHAPARRO ALVARO IVAN	UNIVERSIDAD DE LIMA	V	0	0	0	2	3	0	5	4	1	0	0	0	0	0
7075	56448367500	56448367500	P0010993	ZEGARRA PAREDES JORGE LUIS	UNIVERSIDAD CATOLICA DE SANTA MARIA	VII	0	0	0	2	2	3	7	0	0	0	0	0	0	0
2782	56448742700	56448742700	P0091568	SANABRIA MONTAÑEZ CESAR AUGUSTO	UNIVERSIDAD NACIONAL MAYOR DE SAN MARCOS	V	1	0	0	2	0	0	3	0	2	0	0	0	0	0
10752	56449243100	56449243100	P0315348	ZULUAGA HERNANDEZ EDISON ALBERT		VII	0	2	2	0	0	0	4	2	2	0	0	0	0	0
1696	56450450100	56450450100	P0004197	PARODI GARCIA JOSE FRANCISCO DAVID	UNIVERSIDAD DE SAN MARTIN DE PORRES	Investigador Distinguido	12	10	6	20	5	14	67	21	11	5	18	3	0.0447761	0
1024	56454797800	56454797800	P0018212	FLORES TUMBA JUAN ANTONIO	UNIVERSIDAD PRIVADA SAN JUAN BAUTISTA SOCIEDAD ANONIMA CERRADA 0 UPSJB SAC	III	0	1	2	1	1	1	6	2	3	1	0	3	0.5	0
4080	56454932300	56454932300	P0067414	VARGAS RIVERA SILVER KEITH	UNIVERSIDAD PERUANA CAYETANO HEREDIA	V	2	4	2	4	5	9	26	24	2	0	0	1	0.0384615	0
6310	56456656000	56456656000	P0063579	SANTAYANA RIVERA MONICA LUCIA	CENTRO INTERNACIONAL DE LA PAPA	VI	0	1	2	1	0	0	4	3	1	0	0	0	0	0
4111	56462914300	56462914300	P0014622	TRONCOSO CORZO LUZMILA VICTORIA	UNIVERSIDAD NACIONAL MAYOR DE SAN MARCOS	V	1	1	2	1	2	0	7	4	0	0	2	0	0	0
3188	56463053400	56463053400	P0011482	GUIJA POMA EMILIO TEODORO	UNIVERSIDAD DE SAN MARTIN DE PORRES	V	1	0	2	2	1	0	6	5	0	0	1	0	0	0
2907	56464232600	56464232600	P0000444	INOCENTE CAMONES MIGUEL ANGEL	INSTITUTO DE INVESTIGACION TRASLACIONAL Y BIOTRANSVERSAL AYRU S.A.C.	V	0	1	0	1	0	1	3	0	0	2	1	2	0.666667	0
7268	56464280500	56464280500	P0121292	BOLAÑOS HURTADO JEAN PIERRE	UNIVERSITY OF GRONINGEN	VII	1	0	0	0	1	1	3	2	0	0	1	2	0.666667	0
8707	56464280500	56464280500	P0058722	GONZALES GUILLEN FIORELLA NASHA	UNIVERSIDAD TECNOLOGICA DEL PERU S.A.C. O UTP S.A.C.	VII	1	0	0	0	1	1	3	2	0	0	1	2	0.666667	0
2963	56469625200	56469625200	P0010574	CHUMPITAZ CAMPOS LUCRECIA ELIZABETH	UNIVERSIDAD FEMENINA DEL SAGRADO CORAZON	V	0	1	1	1	1	1	5	1	0	0	1	1	0.2	0
3243	56480781700	56480781700	P0092711	LOPEZ GONZALES ALEJANDRO HEYNER	UNIVERSIDAD NACIONAL SAN AGUSNTÍN DE AREQUIPA	V	0	0	0	0	0	0	0	0	0	0	0	0	0	0
1581	56481307200	56481307200	P0019574	ALVARADO CUTIPA FLORES GERMAN FELIPE	UNIVERSIDAD PERUANA DE CIENCIAS APLICADAS S.A.C.	III	0	1	2	4	2	0	9	2	1	5	1	0	0	0
3154	56481685100	56481685100	P0038117	OYOLA GARCIA ALFREDO ENRIQUE	MINISTERIO DE SALUD0 MINSA	V	5	2	3	3	2	2	17	0	0	1	12	14	0.823529	0
11185	56481704200	56481704200	P0132982	RAA ORTIZ DANIEL RONALD		VII	1	0	1	0	0	1	3	0	2	0	0	0	0	0
1747	56485126700	56485126700	P0034996	MOYANO MUÑOZ JUAN JOSE AUGUSTO	UNIVERSIDAD SEÑOR DE SIPAN S.A.C.	IV	0	1	2	2	1	0	6	5	1	0	0	0	0	0
2232	56485509600	56485509600	P0013949	BAZAN AGUILAR ANTONY YAMIR JOSEPH	UNIVERSIDAD TECNOLOGICA DEL PERU S.A.C. O UTP S.A.C.	IV	1	1	1	0	4	6	13	6	0	1	0	0	0	0
2848	56487015400	56487015400	P0059705	FUCHS ANGELES ROSA MARIA	UNIVERSIDAD DEL PACIFICO	V	0	0	1	2	0	0	3	1	2	0	0	2	0.666667	0
2576	56487372700	56487372700	P0305221	DE JESUS BARBETTA RAPHAEL		IV	2	1	2	0	2	1	8	3	4	1	0	0	0	0
2519	56488052300	56488052300	P0023333	JAHUIRA ARIAS MARTHA HELENA		IV	0	1	1	1	0	0	3	1	0	1	1	2	0.666667	0
1591	56488109800	56488109800	P0010642	MIREZ TARRILLO JORGE LUIS	UNIVERSIDAD NACIONAL DE INGENIERIA UNI	III	2	3	1	3	3	3	15	3	5	0	0	7	0.466667	0
1263	56491341700	56491341700	P0036986	LIBAQUE SAENZ CHRISTIAN FERNANDO	UNIVERSIDAD DEL PACIFICO	III	3	2	1	4	7	4	21	5	1	3	7	5	0.238095	0
6551	56494751200	56494751200	P0021136	SALAMANCA GUILLEN JUAN JESUS	UNIVERSIDAD ESTADUAL PAULISTA JÚLIO DE MESQUITA FILHO, UNESP, BRASIL	VI	1	0	1	3	1	1	7	1	3	2	0	7	1	0
3947	56495286700	56495286700	P0045798	PINTADO PALOMINO KAREN	UNIVERSIDAD CATOLICA LOS ANGELES DE CHIMBOTE	V	2	1	2	0	2	0	7	4	2	0	1	3	0.428571	0
4410	56495337700	56495337700	P0428234	MARTIN DE BLASSI FERNANDO GABRIEL		V	1	1	0	2	0	1	5	0	0	1	4	5	1	0
236	56495508200	56495508200	P0030507	GALLARDO ECHENIQUE ELIANA ESTHER	UNIVERSIDAD PERUANA DE CIENCIAS APLICADAS S.A.C	III	3	10	19	11	13	18	74	2	2	3	31	11	0.148649	0
11286	56499212900	56499212900	P0034229	URETA SIERRA CLEDY		VII	0	0	1	1	1	0	3	2	0	0	1	0	0	0
1569	56502322900	56502322900	P0002108	PARIA SENA ROBERT	UNIVERSIDAD NACIONAL DE INGENIERIA UNI	III	0	1	1	1	1	0	4	3	1	0	0	0	0	0
4160	56503422300	56503422300	P0282957	BLANCO MACHIN ADRIAN		V	1	0	0	1	0	0	2	2	0	0	0	0	0	0
4693	56506849100	56506849100	P0091304	POMA NUÑEZ PATRICIA YSABEL	UNIVERSIDAD CESAR VALLEJO S.A.C.	VI	0	1	0	0	0	0	1	1	0	0	0	0	0	0
3560	56507411200	56507411200	P0069829	SAMILLAN SOTO VICTOR JESUS	UNIVERSIDAD LE CORDON BLEU S.A.C.	V	0	0	1	2	1	0	4	1	0	1	2	1	0.25	0
2561	56507416600	56507416600	P0011373	FLORES FLORES MYRA EVELYN	CONSEJO NACIONAL DE CIENCIA, TECNOLOGIA E INNOVACION TECNOLOGICA 0 CONCYTEC	IV	0	1	0	0	0	0	1	1	0	0	0	0	0	0
1987	56508263500	56508263500	P0115803	MAZA MEDINA IVAN SMITH		IV	1	1	3	2	2	0	9	5	2	1	1	0	0	0
6554	56509553000	56509553000	P0013701	TARAZONA CORONEL HEISEMBERG SAMUEL		VI	2	0	0	0	0	0	2	0	2	0	0	1	0.5	0
6261	56512464600	56512464600	P0015428	DIANDERAS CAUT ERWIN JUNGER	UNIVERSIDAD PRIVADA NORBERT WIENER S.A.	VI	2	2	2	0	1	0	7	1	2	3	1	1	0.142857	0
4899	56515360700	56515360700	P0104768	PALACIOS GUILLEN ALACIEL MELISSA	HOSPITAL NACIONAL DANIEL ALCIDES CARRION CALLAO	VI	0	0	0	1	4	0	5	0	0	1	2	2	0.4	0
237	56515381100	56515381100	P0126695	INGA BERROSPI FIORELLA	UNIVERSIDAD PRIVADA NORBERT WIENER S.A.	VI	4	5	6	6	5	0	26	3	3	2	14	3	0.115385	0
3502	56515492300	56515492300	P0003933	CAHUA UGARTE JACQUELINE	UNIVERSIDAD NACIONAL MAYOR DE SAN MARCOS	V	1	0	1	0	2	0	4	0	0	4	0	4	1	0
1773	56516826400	56516826400	P0015713	DEL AGUILA VILLAR CARLOS MANUEL	UNIVERSIDAD NACIONAL FEDERICO VILLARREAL	IV	1	1	2	1	0	1	6	3	0	1	1	1	0.166667	0
10649	56516932100	56516932100	P0011036	ROJAS PALOMINO NYSHON MAXIMO	INSTITUTO NACIONAL DE SALUD	VII	1	2	0	0	1	1	5	0	0	5	0	2	0.4	0
238	56518305300	56518305300	P0020960	VILCA QUIRO LINDSEY WILDMAN	UNIVERSIDAD SEÑOR DE SIPAN S.A.C.	Investigador Distinguido	0	3	8	29	22	27	89	33	23	14	17	12	0.134831	0
1319	56520235900	56520235900	P0018106	LOZADA URBANO MICHELLE FATIMA	UNIVERSIDAD PRIVADA NORBERT WIENER S.A.	III	0	0	2	5	7	1	15	7	2	3	3	7	0.466667	0
6854	56520296600	56520296600	P0022504	DUEÑAS GONZA ALEX PAUL		VI	1	1	0	0	0	0	2	0	1	0	1	0	0	0
4954	56520389300	56520389300	P0021719	HUARACHI OLIVERA RONALD ELEAZAR	UNIVERSIDAD DE ANTOFAGASTA0CHILE	VI	1	1	1	0	0	1	4	2	0	0	1	3	0.75	0
4931	56521663500	56521663500	P0022165	MEDINA CARDENAS YURLEY CONSTANZA	UNIVERSIDAD FRANCISCO DE PAULA SANTANDER	VI	5	4	4	3	3	1	20	0	0	2	16	0	0	0
4999	56521729000	56521729000	P0001885	BALDEON CHAMORRO EDWIN ORLANDO	UNIVERSIDAD NACIONAL AGRARIA LA MOLINA	VI	0	0	0	0	0	4	4	1	1	1	1	1	0.25	0
10648	56523311300	56523311300	P0015249	FLORES QUISPE MARISEL GIULIANA	CONSULTORIA & MONITOREO PERU S.A.C.	VII	0	0	0	0	0	0	0	0	0	0	0	0	0	0
1564	56524654100	56524654100	P0133663	CONDORI APFATA JORGE ALBERTO	UNIVERSIDAD NACIONAL TORIBIO RODRIGUEZ DE MENDOZA DE AMAZONAS	III	4	4	5	2	1	1	17	14	3	0	0	0	0	0
10684	56526450600	56526450600	P0004180	TRUJILLO QUINDE ALEJANDRO LADISLAO	UNIVERSIDAD NACIONAL MAYOR DE SAN MARCOS	VII	0	0	0	1	0	0	1	0	0	1	0	0	0	0
6102	56526505000	56526505000	P0013935	MEJIA SANTILLAN MIRIAN ESTHER	UNIVERSIDAD NACIONAL MAYOR DE SAN MARCOS	VI	1	0	0	0	0	0	1	0	0	0	0	0	0	0
3910	56528400300	56528400300	P0012200	TRESIERRA TANAKA ALVARO EDMUNDO	UNIVERSIDAD DE PIURA	V	1	0	0	0	0	0	1	0	0	0	0	1	1	0
2900	56529671800	56529671800	P0047020	CHOQUE QUISPE DAVID		V	1	1	1	1	0	0	4	1	3	0	0	0	0	0
10806	56531986600	56531986600	P0016022	FRANCISKOVIC INGUNZA JUBITZA MARIANA	UNIVERSIDAD ESAN	VII	0	1	1	1	1	0	4	0	1	0	2	4	1	0
3797	56532440400	56532440400	P0002281	MIGLIO TOLEDO MARIA CRISTINA	UNIVERSIDAD NACIONAL AGRARIA LA MOLINA	V	0	0	2	1	0	0	3	1	1	0	0	1	0.333333	0
2477	56532517100	56532517100	P0022132	LOAIZA ALAMO IVAN PABLO	UNIVERSIDAD NACIONAL AGRARIA LA MOLINA	IV	0	3	0	2	1	0	6	6	0	0	0	5	0.833333	0
3761	56534230900	56534230900	P0128839	BEDOYA PERALES NOELIA SOLEDAD	UNIVERSIDAD NACIONAL DE MOQUEGUA	V	0	0	1	0	3	1	5	3	1	1	0	4	0.8	0
3476	56537650800	56537650800	P0010026	PINTO CABALLERO JESUS ANTONIO	INSTITUTO NACIONAL DE SALUD	V	2	0	0	1	1	0	4	4	0	0	0	0	0	0
2569	56537920200	56537920200	P0003757	SANCHEZ PEREA NOFRE	UNIVERSIDAD NACIONAL MAYOR DE SAN MARCOS	IV	0	0	1	0	0	0	1	0	0	1	0	0	0	0
11117	56538604500	56538604500	P0223178	MORI VARGAS TONY JONATAN		VII	1	0	0	1	0	0	2	0	0	0	2	0	0	0
239	56538656800	56538656800	P0013456	ZARATE GOMEZ RICARDO	INSTITUTO DE INVESTIGACIONES DE LA AMAZONIA PERUANA	II	5	3	6	6	6	5	31	13	5	0	9	2	0.0645161	0
2049	56538916000	56538916000	P0044142	BURGA LEON ANDRES ALBERTO	UNIVERSIDAD DE LIMA	IV	0	2	0	0	2	0	4	2	0	1	1	0	0	0
240	56543524800	56543524800	P0020552	BENDEZU QUISPE GUIDO JEAN PIERRE	UNIVERSIDAD CESAR VALLEJO S.A.C.	Investigador Distinguido	8	15	18	20	17	9	87	34	17	21	13	13	0.149425	0
4138	56544741700	56544741700	P0093993	RODRÍGUEZ ESPARTAL NOELIA	PONTIFICIA UNIVERSIDAD CATOLICA DEL PERU	V	0	1	1	0	0	0	2	1	0	1	0	1	0.5	0
3969	56544742200	56544742200	P0030459	GONZALES MIÑÁN MILAGROS DEL CARMEN	UNIVERSIDAD ANTONIO RUIZ DE MONTOYA	V	2	4	1	0	2	2	11	0	1	6	2	0	0	0
9715	56544744200	56544744200	P0347016	CANDEL SANCHEZ CARMEN		VII	0	1	1	0	0	0	2	2	0	0	0	2	1	0
7013	56545146500	56545146500	P0121035	NALVARTE LOZADA JUAN CARLOS	UNIVERSIDAD CATOLICA DE SANTA MARIA	VII	1	0	1	1	0	1	4	1	2	1	0	0	0	0
8754	56545146500	56545146500	P0059944	TORRES OBREGON DIANA DALILA	URBES LAB 0 CENTRO DE INVESTIGACION EN TEORIA URBANA Y TERRITORIAL	VII	1	0	1	1	0	1	4	1	2	1	0	0	0	0
1853	56545549800	56545549800	P0010170	BUSSALLEU CAVERO ALEJANDRA ESTEFANÍA	A.B. PRISMA	IV	0	1	4	0	0	1	6	6	0	0	0	1	0.166667	0
3302	56549096900	56549096900	P0016181	HERNANDEZ CENZANO CARLOS GUILLERMO		V	3	0	1	1	2	3	10	0	1	0	1	3	0.3	0
2488	56549479700	56549479700	P0181862	ALONSO OROZCO ANDRÉS MARIANO		IV	3	2	0	3	5	5	18	12	5	1	0	2	0.111111	0
2308	56549982000	56549982000	P0017787	BOZA ESPINOZA TATIANA ERIKA	INSTITUTO NACIONAL DE INVESTIGACION EN GLACIARES Y ECOSISTEMAS DE MONTAÑA	IV	1	2	2	3	1	0	9	3	4	2	0	4	0.444444	0
2759	56559603600	56559603600	P0087926	ROMERO LUNA CARLOS MANUEL		IV	1	1	0	2	2	1	7	6	0	0	1	0	0	0
5463	56561222800	56561222800	P0066719	ARAUJO BANCHON WILLIAM JAVIER	UNIVERSIDAD CESAR VALLEJO S.A.C.	VI	0	0	0	0	1	1	2	1	0	0	1	0	0	0
837	56565486300	56565486300	P0016920	AGUIRRE VELARDE ARTURO	UNIVERSIDAD NACIONAL AGRARIA LA MOLINA	II	6	0	4	3	5	3	21	14	5	1	1	2	0.0952381	0
2450	56568240500	56568240500	P0066055	HADZICH GIROLA ANTONELLA	PONTIFICIA UNIVERSIDAD CATÓLICA DEL PERÚ	IV	0	2	2	0	3	0	7	4	2	0	0	4	0.571429	0
10971	56568404300	56568404300	P0015189	INCA MARTINEZ MIGUEL ALFREDO MARTIN	CLEVELAND CLINIC	VII	5	3	2	2	4	3	19	16	1	0	0	0	0	0
5873	56568421600	56568421600	P0005465	ESPARZA BALLÓN ELIANA	PONTIFICIA UNIVERSIDAD CATOLICA DEL PERU	VI	0	2	0	0	0	0	2	2	0	0	0	0	0	0
1005	56572533000	56572533000	P0053174	FIORENTINI ALVAREZ DIEGO JOSE HUMBERTO	UNIVERSIDAD PRIVADA DEL NORTE SAC	III	0	1	1	1	1	0	4	3	0	0	1	1	0.25	0
7705	56574708200	56574708200	P0001997	GAMARRA CASTILLO FABRICIO PAUL		VII	0	0	0	1	0	0	1	0	0	1	0	0	0	0
1684	56574883500	56574883500	P0390883	NATESAN KUMARESAN		III	1	5	0	1	5	4	16	9	6	0	0	4	0.25	0
8911	56575024100	56575024100	P0013889	PACO FERNANDEZ JUAN ANTONIO	PONTIFICIA UNIVERSIDAD CATOLICA DEL PERU	VII	0	1	1	1	0	2	5	0	0	0	0	0	0	0
1949	56575954500	56575954500	P0085211	CASTILLO MALDONADO RICARDO DONATO		IV	1	1	1	3	0	1	7	5	1	1	0	2	0.285714	0
10445	56576364400	56576364400	P0151446	FRANCKE BALLVE PEDRO ANDRES TORIBIO TOPILTZIN	PONTIFICIA UNIVERSIDAD CATOLICA DEL PERU	VII	0	1	1	0	0	0	2	0	0	0	1	1	0.5	1
1549	56577697900	56577697900	P0020271	VALENCIA AYALA EDWARD	UNIVERSIDAD NACIONAL MAYOR DE SAN MARCOS	III	2	1	4	0	0	0	7	5	2	0	0	0	0	0
241	56578017500	56578017500	P0011701	MIANO PASTOR ALBERTO CLAUDIO	UNIVERSIDAD PRIVADA DEL NORTE SAC	Investigador Distinguido	10	8	9	6	3	4	40	16	6	3	0	9	0.225	0
2892	56583422900	56583422900	P0045136	LOPEZ RAMIREZ LUIS ALBERTO	UNIVERSIDAD NACIONAL DE LA AMAZONIA PERUANA	V	0	0	1	1	0	1	3	0	1	2	0	1	0.333333	0
2280	56584528700	56584528700	P0011399	CORNEJO TAPIA ANGELA IRENE	UNIVERSIDAD PERUANA DE CIENCIAS APLICADAS S.A.C.	IV	2	1	3	1	1	0	8	5	1	2	0	2	0.25	0
11239	56584617100	56584617100	P0085427	SOVERO ANCHEYTA SIMONE KARIM	UNIVERSIDAD CONTINENTAL SOCIEDAD ANONIMA CERRADA	VII	1	1	1	0	0	0	3	1	0	1	0	0	0	0
3426	56585939800	56585939800	P0066490	MAEHARA ALIAGA ROCIO PAOLA	UNIVERSIDAD DEL PACIFICO	V	1	0	2	3	2	4	12	2	5	3	1	1	0.0833333	0
11080	56586124500	56586124500	P0066480	BENITES SANCHEZ LUIS ENRIQUE	UNIVERSIDAD DEL PACIFICO	VII	2	0	0	1	1	3	7	0	4	2	0	2	0.285714	0
3122	56586600600	56586600600	P0012793	SALMON GARATE ELIZABETH SILVIA	PONTIFICIA UNIVERSIDAD CATOLICA DEL PERU	V	0	0	2	1	0	2	5	1	1	1	0	3	0.6	0
3889	56589048000	56589048000	P0045406	LINO VILLANUEVA GLADYS LILIANA	UNIVERSIDAD CIENTIFICA DEL SUR S.A.C.	V	0	0	2	0	2	1	5	5	0	0	0	0	0	0
1386	56591742600	56591742600	P0059906	REES GARETH HUW	UNIVERSIDAD ESAN	III	1	1	4	0	3	2	11	6	3	0	0	7	0.636364	0
888	56592408000	56592408000	P0004939	GONZALES ARCE PAUL HENRY	UNIVERSIDAD NACIONAL MAYOR DE SAN MARCOS	II	1	4	1	3	2	5	16	5	7	4	0	2	0.125	0
3660	56592638800	56592638800	P0017675	PILCO QUESADA SILVIA		V	0	1	0	0	1	0	2	2	0	0	0	0	0	0
6370	56593046600	56593046600	P0003133	FELIPE OBANDO OSCAR GUSTAVO	SERVICIO NACIONAL METEOROLOGIA E HIDROL.	VI	2	1	0	0	0	0	3	2	0	0	0	0	0	0
2938	56595481800	56595481800	P0065823	AGUIRRE MONTOYA JULIO CESAR	UNIVERSIDAD DEL PACIFICO	V	2	0	1	0	2	2	7	3	2	1	0	3	0.428571	0
10737	56597361100	56597361100	P0018877	GONZALEZ SEMINARIO ROMMELL VEINTIMILLA	UNIVERSIDAD CESAR VALLEJO S.A.C.	VII	0	1	0	2	0	0	3	1	1	0	1	0	0	0
2401	56600572200	56600572200	P0145444	RUBIÑOS VIEIRA CATHY ALIDA	UNIVERSIDAD DEL PACIFICO	IV	2	2	0	3	1	0	8	6	2	0	0	0	0	0
864	56600701100	56600701100	P0015877	SANTOLALLA VARGAS CARLOS EDUARDO		II	5	9	6	8	3	5	36	21	12	3	0	3	0.0833333	0
2860	56601420000	56601420000	P0130842	FLORES GUTIERREZ JOSE OVIDIO	UNIVERSIDAD NACIONAL MAYOR DE SAN MARCOS	V	1	0	0	0	1	0	2	0	0	0	2	0	0	0
1051	56602498300	56602498300	P0011469	ALARCON PALACIOS MARCO ANTONIO	UNIVERSIDAD PERUANA CAYETANO HEREDIA	III	1	0	2	1	1	3	8	5	3	0	0	1	0.125	0
10750	56602560400	56602560400	P0012445	MAURICIO CONDORI MANASSES ANTONI	INTERBANK	VII	3	1	2	0	0	0	6	1	2	1	1	2	0.333333	0
3373	56603115000	56603115000	P0012815	KREBS PACUSSICH VICTOR JORGE	PONTIFICIA UNIVERSIDAD CATOLICA DEL PERU	V	0	0	2	0	3	0	5	1	1	0	0	3	0.6	0
2573	56607229300	56607229300	P0002305	PONCE CUSI RICHARD	UNIVERSIDAD NACIONAL DE MOQUEGUA	IV	1	1	0	1	1	2	6	2	0	2	2	3	0.5	0
5295	56607289300	56607289300	P0020606	BAYLON CORITOMA MARIBEL	UNIVERSIDAD NACIONAL MAYOR DE SAN MARCOS	VI	1	1	0	1	0	0	3	0	1	2	0	0	0	0
1736	56607424600	56607424600	P0014321	PÉREZ ZÚÑIGA JOSÉ MIGUEL	UNIVERSIDAD NACIONAL MAYOR DE SAN MARCOS	IV	1	0	1	0	3	0	5	1	1	3	0	0	0	0
242	56609339700	56609339700	P0029075	CARRASCO ESCOBAR GABRIEL	UNIVERSIDAD PERUANA CAYETANO HEREDIA	Investigador Distinguido	7	9	14	10	9	22	71	62	5	2	0	14	0.197183	0
243	56610191500	56610191500	P0033705	TORRES LEDESMA CESAR ENRIQUE	UNIVERSIDAD NACIONAL DE TRUJILLO	Investigador Distinguido	5	3	3	4	4	7	26	8	16	2	0	20	0.769231	0
4107	56611537900	56611537900	P0175523	SAMILLAN ORTIZ DENNYS GHENRY	UNIVERSIDAD CIENTIFICA DEL SUR S.A.C.	V	1	1	0	0	0	0	2	2	0	0	0	0	0	0
510	56619346800	56619346800	P0010150	LEGUIA LAMA MARIANA	PONTIFICIA UNIVERSIDAD CATOLICA DEL PERU	I	1	3	0	3	5	1	13	11	0	1	0	4	0.307692	0
9242	56623875800	56623875800	P0360945	ROBERT ROBERT JÉRÉMY		VII	0	1	0	3	1	1	6	0	2	0	1	3	0.5	0
4148	56633512100	56633512100	P0010437	LAVAN QUIROZ DAVID ALFONSO	UNIVERSIDAD NAC. FEDERICO VILLARREAL	V	0	0	0	0	0	0	0	0	0	0	0	0	0	0
245	56638654000	56638654000	P0023697	FAILOC ROJAS VIRGILIO EFRAIN	UNIVERSIDAD SAN IGNACIO DE LOYOLA S.A	Investigador Distinguido	10	10	22	32	23	18	115	39	26	16	26	64	0.556522	2
246	56639935400	56639935400	P0000256	RODRIGUEZ RODRIGUEZ JUAN MARTIN	UNIVERSIDAD NACIONAL DE INGENIERIA UNI	Investigador Distinguido	7	4	1	4	5	2	23	4	11	0	0	14	0.608696	0
1421	56639989000	56639989000	P0010452	HIRSH MARTINEZ LAYLA	PONTIFICIA UNIVERSIDAD CATOLICA DEL PERU	III	1	1	1	2	2	0	7	7	0	0	0	0	0	0
4553	56646538000	56646538000	P0000084	MENDOZA TORRES GALY JUANA	UNIVERSIDAD PERUANA CAYETANO HEREDIA	VI	0	0	1	0	2	0	3	0	1	2	0	0	0	0
7200	56646542200	56646542200	P0001340	CORAL YGNACIO MARCO ANTONIO	UNIVERSIDAD NACIONAL MAYOR DE SAN MARCOS	VII	0	0	0	0	1	0	1	0	1	0	0	0	0	0
1807	56647891500	56647891500	P0083561	BARBOZA CHICHIPE JOSE LUIS	DIRECCIÓN REGIONAL DE SALUD LORETO	IV	1	2	1	1	0	1	6	5	1	0	0	0	0	0
4680	56652303800	56652303800	P0016629	ORIHUELA CAMPOS RITA CRISTINA	UNIVERSIDAD PERUANA CAYETANO HEREDIA	VI	0	0	0	0	0	2	2	2	0	0	0	0	0	0
7860	56652534400	56652534400	P0343066	PUERTAS VASQUEZ MONICA AURORA		VII	0	0	0	0	0	1	1	0	1	0	0	1	1	0
4000	56653477400	56653477400	P0034845	SILVA CARRERA BETZABEL NOEMI	HOSPITAL DOS DE MAYO	V	0	3	0	0	3	3	9	1	7	1	0	0	0	0
6114	56653534700	56653534700	P0036901	ALOR ROMERO NESTOR ALFREDO	RAMIRO ARNEDO S.A.	VI	1	0	1	0	0	0	2	0	1	1	0	0	0	0
1272	56659907300	56659907300	P0019779	RUIZ BEJAR JAIME ANTONIO	UNIVERSIDAD NACIONAL DE HUANCAVELICA	III	4	1	1	1	0	0	7	1	4	1	1	0	0	0
1442	56660654300	56660654300	P0172777	DIAZ VALDERRAMA JORGE RONNY	UNIVERSIDAD NACIONAL TORIBIO RODRIGUEZ DE MENDOZA DE AMAZONAS	III	0	2	3	3	6	8	22	19	1	2	0	7	0.318182	0
3876	56662115400	56662115400	P0021951	MILLA NEYRA ANA KARINA	INSTITUTO NACIONAL DE CIENCIAS NEUROLOGICAS	V	0	1	1	0	2	2	6	5	1	0	0	0	0	0
2943	56662134000	56662134000	P0015762	TIRADO HURTADO INDIRA ESTHER	UNIVERSIDAD PRIVADA SAN JUAN BAUTISTA SOCIEDAD ANONIMA CERRADA 0 UPSJB SAC	V	4	0	1	2	0	1	8	2	0	4	2	3	0.375	0
11128	56662233100	56662233100	P0016238	ESPINOZA HUERTAS KEREN ANTONIETA	UNIVERSIDAD PERUANA CAYETANO HEREDIA	VII	0	1	0	0	0	0	1	1	0	0	0	0	0	0
2011	56667645300	56667645300	P0119512	PECASTAING NICOLAS	UNIVERSIDAD DEL PACIFICO	IV	0	2	0	4	0	1	7	4	3	0	0	5	0.714286	0
2568	56667699000	56667699000	P0015191	VALENZUELA RODRIGUEZ GERMAN VICTOR	SERVIMEDIC SERVICIOS Y PROGRAMAS DE SALUD SOCIEDAD ANONIMA CERRADA 0 SERVIMEDIC SPS S.A.C.	IV	1	1	5	3	4	3	17	6	1	1	5	6	0.352941	0
9042	56674606600	56674606600	P0021703	CALVAY SANCHEZ KAREN DAPHNE	INSTITUTO NACIONAL DE SALUD	VII	0	0	0	0	2	1	3	3	0	0	0	1	0.333333	0
2967	56674618300	56674618300	P0072440	BRAVO ZÚÑIGA JESSICA IVONNE	HNERM ESSALUD	V	1	2	1	1	2	1	8	1	2	2	0	3	0.375	0
10642	56674621400	56674621400	P0182583	PILLACA MEDINA EDITH SUSAN	UNIVERSIDAD NACIONAL DE SAN CRISTOBAL DH	VII	0	0	0	0	0	0	0	0	0	0	0	0	0	0
247	56674683400	56674683400	P0017218	ROJAS JAIMES JESUS EDUARDO	UNIVERSIDAD PRIVADA DEL NORTE SAC	II	3	4	9	6	10	2	34	8	3	10	3	24	0.705882	0
248	56674770700	56674770700	P0018047	ARROYO HERNANDEZ CARLOS HUGO	INSTITUTO NACIONAL DE SALUD	IV	6	2	6	7	1	4	26	5	2	11	6	10	0.384615	0
2500	56674792400	56674792400	P0015537	HUAYANAY ESPINOZA CARLOS ANDRES	PROGRAMA NACIONAL DE BECAS (PRONABEC)	IV	1	0	1	1	0	1	4	3	0	1	0	0	0	0
4009	56678624800	56678624800	P0330367	PALACIOS MOYA LUCIA	UNIVERSIDAD SEÑOR DE SIPAN S.A.C.	V	2	3	3	2	7	13	30	4	8	2	10	2	0.0666667	0
4191	56679075200	56679075200	P0087706	MIRANDA ULLOA EDUARDO FERNANDO	INSTITUTO NACIONAL DE SALUD	V	0	1	2	1	4	2	10	0	1	0	6	8	0.8	0
1784	56681976600	56681976600	P0168900	TITO PATRICIO MARCO ANTONIO	INSTITUTO DE FÍSICA DE SÃO CARLOS 0 IFSC 0 USP	IV	0	0	0	0	0	0	0	0	0	0	0	0	0	0
249	56682111300	56682111300	P0080409	ROMERO ABAD DAVID	UNIVERSIDAD SAN IGNACIO DE LOYOLA S.A	Investigador Distinguido	23	4	3	4	0	2	36	19	15	0	2	6	0.166667	0
1527	56684743800	56684743800	P0023816	SAEZ FLORES GLORIA MARIA	UNIVERSIDAD NAC. FEDERICO VILLARREAL	III	1	3	4	4	5	1	18	3	3	10	2	0	0	0
6619	56685016300	56685016300	P0030036	MEZA ROJAS ELMER RAUL	UNIVERSIDAD NACIONAL DEL CENTRO DEL PERU	VI	0	0	1	0	2	1	4	0	0	3	1	4	1	0
2140	56685712800	56685712800	P0021405	PINARES HUAMANI RUBEN	UNIVERSIDAD NACIONAL DE SAN ANTONIO ABAD DEL CUSCO	IV	2	0	1	1	6	4	14	0	3	7	4	12	0.857143	0
603	56685721700	56685721700	P0023529	CHERO DE LA CRUZ JHON DARLY	UNIVERSIDAD NACIONAL MAYOR DE SAN MARCOS	II	1	4	4	4	6	7	26	4	6	14	2	10	0.384615	0
1153	56685920600	56685920600	P0012128	GOMEZ QUISPE OSCAR ELISBAN	UNIVERSIDAD NACIONAL MICAELA BASTIDAS DE APURIMAC	III	2	2	2	2	2	3	13	1	5	3	4	3	0.230769	0
1069	56688280400	56688280400	P0011680	JARA SALAZAR LUIS MIGUEL	UNIVERSIDAD PERUANA CAYETANO HEREDIA	III	1	0	6	1	1	1	10	4	1	5	0	4	0.4	0
11493	56690607100	56690607100	P0011596	CAÑEDO TORRES DELICIA VERONICA	MINISTERIO DEL AMBIENTE 0 MINAM	VII	0	0	0	1	0	1	2	0	1	1	0	1	0.5	0
5157	56694471900	56694471900	P0013423	HURTADO JARA OMAR ARMANDO MANUEL	UNIVERSIDAD DE PIURA	VI	0	0	0	0	1	0	1	0	0	0	0	0	0	0
2173	56695128100	56695128100	P0051036	ESQUERRE IBAÑEZ BORIS PAUL	UNIVERSIDAD NACIONAL PEDRO RUIZ GALLO	IV	2	3	3	0	2	3	13	0	2	7	3	2	0.153846	0
11437	56707454500	56707454500	P0011789	DIAZ CACHAY CATALINA BEATRIZ	UNIVERSIDAD NAC. FEDERICO VILLARREAL	VII	0	0	0	0	1	0	1	0	0	1	0	1	1	0
2473	56708791500	56708791500	P0001477	RUIZ VASQUEZ LILIANA	UNIVERSIDAD NACIONAL DE LA AMAZONIA PERUANA	IV	1	0	1	1	2	1	6	6	0	0	0	1	0.166667	0
3152	56708875200	56708875200	P0073885	MILLONES RIVALLES ROSA BERTHA	UNIVERSIDAD MARCELINO CHAMPAGNAT	V	1	2	1	3	2	1	10	4	2	4	0	0	0	0
1692	56709642800	56709642800	P0323419	ARANGO BOTERO DIANA MARÍA	INSTITUTO TECNOLÓGICO METROPOLITANO DE MEDELLÍN	III	4	4	2	2	7	0	19	2	5	8	3	6	0.315789	0
570	56712506100	56712506100	P0010103	VALDIVIA RODRIGUEZ HUGO OSWALDO	CENTRO DE INVESTIGACIÓN DE ENFERMEDADES TROPICALES DE LA MARINA DE LOS EEUU (NAMRU06)	II	2	6	9	5	4	8	34	30	3	1	0	8	0.235294	0
10915	56712515100	56712515100	P0040930	QUINTANILLA PORTUGAL ROXANA LISETTE	UNIVERSIDAD NACIONAL DE SAN ANTONIO ABAD DEL CUSCO	VII	1	1	1	1	1	0	5	0	0	0	1	0	0	0
4194	56716198400	56716198400	P0032880	FERNANDEZ SILVA FRANK SYDNEY	UNIDAD EJECUTORA 404 0 SALUD UTCUBAMBA	V	0	1	0	0	0	1	2	1	1	0	0	0	0	0
2055	56716423200	56716423200	P0062278	SHIRAISHI ZAPATA CARLOS JAVIER	SEGURO SOCIAL DE SALUD 0ESSALUD	IV	1	4	1	3	3	4	16	6	1	2	6	11	0.6875	0
10039	56716567200	56716567200	P0051832	URETA ADRIANZEN MARISABEL		VII	0	1	1	0	0	0	2	0	1	1	0	0	0	0
3235	56719327600	56719327600	P0037565	VILLANUEVA ROJAS FIORELLA VALERIA	UNIVERSIDAD PERUANA DE CIENCIAS APLICADAS S.A.C.	V	0	1	0	1	0	2	4	2	2	0	0	0	0	0
703	56719571700	56719571700	P0010264	ZUBIETA BARRAGAN RICARDO	INSTITUTO GEOFISICO DEL PERU	II	2	2	4	0	2	7	17	11	2	1	2	6	0.352941	0
1758	56719788700	56719788700	P0002507	HUAMAN MESIA LUIS RAMON	UNIVERSIDAD PERUANA CAYETANO HEREDIA	IV	0	1	1	0	1	1	4	4	0	0	0	0	0	0
4425	56730092700	56730092700	P0015550	VENTURA EGOAVIL JOSE EPIFANIO	UNIVERSIDAD ESAN	VI	0	0	0	0	2	0	2	1	0	1	0	1	0.5	0
1075	56730284000	56730284000	P0076675	SAENZ ACOSTA CESAR SANDRO	UNIVERSIDAD ESAN	III	4	3	6	1	5	3	22	16	1	0	0	14	0.636364	0
11180	56733071200	56733071200	P0011700	PORTUGAL BENAVIDES WALTER JOSE DEL CARMEN	DIRECCIÓN REGIONAL DE SALUD DEL CALLAO 0 DIRESA CALLAO	VII	1	1	0	1	1	2	6	1	0	0	4	0	0	0
688	56734236600	56734236600	P0013388	MORE BAYONA JUAN ANDERSON	UNIVERSIDAD NACIONAL MAYOR DE SAN MARCOS	II	2	2	0	2	2	2	10	8	2	0	0	3	0.3	0
10906	56734262300	56734262300	P0003297	GONZALES FIGUEROA HUGO DUGLAS AQUILES	UNIVERSIDAD RICARDO PALMA	VII	0	0	1	0	0	0	1	0	0	1	0	1	1	0
2209	56734440800	56734440800	P0011456	ZEA MENDOZA OTTO ANGELO	UNIVERSIDAD NACIONAL AGRARIA LA MOLINA	IV	2	1	1	1	6	0	11	0	1	9	1	4	0.363636	0
1372	56734449500	56734449500	P0092129	JUSTIL GUERRERO HUGO JESUS	UNIVERSIDAD NACIONAL MAYOR DE SAN MARCOS	III	3	3	2	4	0	3	15	5	4	5	0	2	0.133333	0
3740	56734451600	56734451600	P0005106	CHIPAYO GONZALES YSAAC RUBEN	UNIVERSIDAD NACIONAL MAYOR DE SAN MARCOS	V	3	1	0	1	0	0	5	0	0	4	1	5	1	0
1027	56734514300	56734514300	P0010006	SIUCE MORENO JUAN JOSE	UNIVERSIDAD NACIONAL MAYOR DE SAN MARCOS	III	0	3	4	4	1	2	14	1	2	6	5	3	0.214286	0
3921	56736817400	56736817400	P0012539	ANTEZANA JULIAN WALTER ORESTES	UNIVERSIDAD NACIONAL DE SAN ANTONIO ABAD DEL CUSCO	V	0	0	0	1	3	0	4	3	1	0	0	1	0.25	0
982	56740516400	56740516400	P0010094	ACOSTA CONCHUCOS OSCAR	UNIVERSIDAD NACIONAL MAYOR DE SAN MARCOS	II	1	0	2	1	3	5	12	5	2	2	3	3	0.25	0
251	56741286500	56741286500	P0024831	VARGAS CUENTAS NATALIA INDIRA	ASOCIACION CIVIL UNIVERSIDAD DE CIENCIAS Y HUMANIDADES UCH	II	15	11	10	6	21	11	74	1	4	7	18	14	0.189189	0
252	56743336500	56743336500	P0021677	LAZO PORRAS MARIA DE LOS ANGELES		Investigador Distinguido	6	11	12	16	7	7	59	38	8	7	1	16	0.271186	0
2362	56744389500	56744389500	P0023920	BLUME DEL RIO MARIA	PONTIFICIA UNIVERSIDAD CATOLICA DEL PERU	IV	1	1	2	0	2	0	6	3	2	1	0	0	0	0
2867	56746450400	56746450400	P0111033	GOMEZ DE LA TORRE PRETELL JUAN CARLOS	LABORATORIOS ROE S.A	V	0	0	1	3	6	3	13	5	3	4	0	0	0	0
858	56747537600	56747537600	P0340407	PALM RASMUS	KTH ROYAL INSTITUTE OF TECHNOLOGY	II	2	5	4	6	7	8	32	22	3	1	1	9	0.28125	0
1826	56748169000	56748169000	P0021013	NUE MARTINEZ JORGE JONATHAN	INSTITUTO DE QUÍMICA MÉDICA 0 CONSEJO SUPERIOR DE INVESTIGACIONES CIENTÍFICAS 0 CSIC 0ESPAÑA	IV	0	0	1	1	2	1	5	2	2	0	1	0	0	0
3989	56755332700	56755332700	P0077289	ARAUJO CHUMACERO MARY MARCELA		V	0	1	0	5	1	0	7	5	1	0	1	0	0	0
1301	56760501500	56760501500	P0012292	CRUZ ALCEDO GASTON EDUARDO	UNIVERSIDAD DE PIURA	III	3	1	3	0	3	0	10	6	1	1	0	0	0	0
1246	56764650500	56764650500	P0124269	AGUILAR PINEDA JORGE ALBERTO	INSTITUTO DE FÍSICA DE LA BENEMERITA UNIVERSIDAD AUTÓNOMA DE PUEBLA	III	0	1	3	9	2	1	16	12	2	2	0	3	0.1875	0
2610	56768052200	56768052200	P0011879	CISNEROS MONTALVO SHEYLA ESTEFANI	UNIVERSIDAD DE TURKU	IV	3	3	0	0	0	0	6	4	2	0	0	0	0	0
10676	56769322600	56769322600	P0054960	PERALTA AGUILAR VERONICA VICTORIA	INSTITUTO DE EVALUACIÓN DE TECNOLOGÍAS EN SALUD E INVESTIGACIÓN (IETSI) 0 ESSALUD	VII	0	2	1	4	0	0	7	0	1	2	3	3	0.428571	0
253	56769903200	56769903200	P0037467	VALLADARES GARRIDO MARIO JOSUE ABRAHAM	UNIVERSIDAD SEÑOR DE SIPAN S.A.C.	Investigador Distinguido	4	14	14	34	35	25	126	35	28	12	42	50	0.396825	0
10476	56769937600	56769937600	P0053347	MUCCHING TOSCANO FERNANDO SERGIO	PARTNERS IN HEALTH AND SOCIOS EN SALUD SUCURSAL PERU	VII	0	0	1	0	2	0	3	1	0	0	2	0	0	0
3939	56770011000	56770011000	P0022960	ESPINOZA PORTILLA ELIZABETH ROCIO	UNIVERSIDAD CONTINENTAL SOCIEDAD ANONIMA CERRADA	V	1	4	0	1	1	1	8	1	1	2	2	7	0.875	0
254	56770038100	56770038100	P0132887	VILELA ESTRADA MARTIN ARTURO	UNIVERSIDAD PRIVADA ANTENOR ORREGO	II	1	2	10	6	6	1	26	7	2	4	12	2	0.0769231	0
8964	56770121400	56770121400	P0095642	BRICEÑO ESPINOZA RONAL	INSTITUTO NACIONAL DE SALUD	VII	0	1	2	1	1	2	7	0	0	0	4	0	0	0
10950	56770128900	56770128900	P0033306	SANDIVAL AMPUERO GUSTAVO ALBERTO	HOSPITAL REGIONAL GUILLERMO DÍAZ DE LA VEGA ABANCAY	VII	0	0	1	0	0	0	1	1	0	0	0	0	0	0
6536	56770911300	56770911300	P0035808	GONZALES DAVALOS JORGE ALEJANDRO	UNIVERSIDAD CONTINENTAL SOCIEDAD ANONIMA CERRADA	VI	0	1	0	0	0	0	1	1	0	0	0	0	0	0
4059	56771393000	56771393000	P0038285	ANAMPA GUZMAN ANDREA CAROLINA		V	2	4	3	2	7	3	21	14	5	0	1	6	0.285714	0
3805	56771418100	56771418100	P0003320	MENDOZA ARANA PEDRO JESUS	UNIVERSIDAD NACIONAL MAYOR DE SAN MARCOS	V	0	1	1	3	2	1	8	0	0	1	2	3	0.375	0
7889	56771496200	56771496200	P0012980	DANCOURT MASIAS OSCAR ALFONSO BERNARDO	PONTIFICIA UNIVERSIDAD CATOLICA DEL PERU	VII	0	0	0	0	0	0	0	0	0	0	0	0	0	0
4253	56779450400	56779450400	P0066863	QUISPE LOPEZ CESAR	UNIVERSIDAD CONTINENTAL SOCIEDAD ANONIMA CERRADA	V	0	0	0	0	4	4	8	0	0	1	1	0	0	0
3888	56780272300	56780272300	P0036716	INCA SANCHEZ SAUL ADRIAN		V	1	3	4	3	4	5	20	4	2	0	0	2	0.1	0
5194	56780411900	56780411900	P0001109	ROLDAN RODRIGUEZ JUDITH ENIT		VI	0	0	0	0	0	1	1	0	0	1	0	0	0	0
1240	56781200800	56781200800	P0001857	COBOS RUIZ MARIANELA	UNIVERSIDAD NACIONAL DE LA AMAZONIA PERUANA	III	1	5	1	4	1	2	14	4	3	1	4	4	0.285714	0
3835	56783808500	56783808500	P0056567	BELTRAN BARCO ARLETTE CECILIA LOURDES	UNIVERSIDAD DEL PACIFICO	V	1	1	1	2	1	0	6	3	1	2	0	2	0.333333	0
6225	56784215600	56784215600	P0035170	ROMERO SUÁREZ DAVID ENRIQUE		VI	0	1	1	1	1	0	4	4	0	0	0	0	0	0
8576	56784386000	56784386000	P0015835	QUISPE SALGUERO JULIO RAFAEL	UNIVERSIDAD ESAN	VII	0	0	0	0	0	0	0	0	0	0	0	0	0	0
843	56785308600	56785308600	P0011539	PACHECO CURIE JOEL IVAN	UNIVERSIDAD NACIONAL MAYOR DE SAN MARCOS	II	6	3	4	3	4	4	24	4	4	13	3	10	0.416667	0
256	56789595600	56789595600	P0320142	VIEIRA PALUCCI LUIZ HENRIQUE	PONTIFICIA UNIVERSIDAD CATOLICA DEL PERU	Investigador Distinguido	5	4	11	11	6	7	44	22	13	9	0	11	0.25	0
4067	56800656600	56800656600	P0011611	VALDIVIA LORO ARTURO	UNIVERSIDAD PERUANA DE CIENCIAS APLICADAS S.A.C.	V	2	0	1	1	2	0	6	0	3	2	0	5	0.833333	0
5083	56800974300	56800974300	P0200252	BAZAN RUIZ SUSY	UNIVERSIDAD CESAR VALLEJO S.A.C.	VI	2	0	2	0	0	1	5	0	0	1	3	3	0.6	0
3833	56801032500	56801032500	P0033861	BURNEO FARFAN KURT JOHNNY		V	2	0	0	0	0	2	4	0	0	2	2	0	0	0
6542	56801517100	56801517100	P0004410	SANTISTEBAN PABLO JULIO OMAR	UNIVERSIDAD CATOLICA SAN PABLO	VI	1	1	0	0	0	1	3	0	1	1	0	2	0.666667	0
2596	56808783500	56808783500	P0003899	LEON QUISPE JORGE	UNIVERSIDAD NACIONAL MAYOR DE SAN MARCOS	IV	0	4	0	0	0	0	4	0	0	2	2	3	0.75	0
2230	56809410500	56809410500	P0029198	RUIZ MONTOYA JOSE GABRIEL	UNIVERSIDAD NACIONAL DE INGENIERIA UNI	IV	0	1	4	1	2	2	10	8	0	2	0	1	0.1	0
917	56810388400	56810388400	P0098480	TORRES LAZO VICTOR RENATO	INSTITUT PASTEUR, PARÍS, FRANCIA	II	1	0	7	4	1	5	18	13	4	0	0	7	0.388889	0
1337	56817993000	56817993000	P0011102	SAAVEDRA CASTILLO JAVIER ESTEBAN	INST NACIONAL DE SALUD MENTAL HD0HN	III	0	2	3	0	1	0	6	0	1	2	0	1	0.166667	0
950	56818032900	56818032900	P0021698	MEZA SANCHEZ GRACIELA ROCIO	UNIVERSIDAD NACIONAL DE LA AMAZONIA PERUANA	II	4	3	6	3	6	2	24	19	5	0	0	0	0	0
3883	56818984100	56818984100	P0021242	ULLOA URIZAR GABRIELA MERCEDES		V	0	0	1	2	1	4	8	5	2	1	0	1	0.125	1
1433	56819730200	56819730200	P0011667	VEGA CHACON JAIME RICARDO	UNIVERSIDAD NACIONAL DE INGENIERIA UNI	III	3	3	1	2	3	4	16	8	2	1	0	1	0.0625	0
2234	56820291100	56820291100	P0000402	HURTADO VALDEZ PEDRO AUGUSTO	UNIVERSIDAD SAN IGNACIO DE LOYOLA S.A	IV	0	1	0	0	2	5	8	4	4	0	0	7	0.875	0
3183	56823602800	56823602800	P0037684	NAVARRO LOLI JHONATAN STEEVEN BARUCH	UNIVERSIDAD PERUANA DE CIENCIAS APLICADAS S.A.C	V	4	3	2	1	2	0	12	0	2	6	3	5	0.416667	0
3460	56830289500	56830289500	P0147191	POLLAROLO GIGLIO GIOVANNA ROSA	PONTIFICIA UNIVERSIDAD CATOLICA DEL PERU	V	1	0	0	0	1	2	4	3	1	0	0	3	0.75	0
638	56830515300	56830515300	P0337321	IGARTUA DANIELA EDITH	CONSEJO NACIONAL DE INVESTIGACIONES CIENTÍFICAS Y TÉCNICAS (CONICET)	II	1	4	1	2	2	5	15	7	5	2	0	3	0.2	0
4133	56835285300	56835285300	P0000013	CANTO SAENZ MANUEL ANTONIO	UNIVERSIDAD NACIONAL AGRARIA LA MOLINA	V	0	1	0	0	0	0	1	1	0	0	0	0	0	0
4139	56835293200	56835293200	P0204026	GUTIERREZ MEZA JOSE ELIAS	PONTIFICIA UNIVERSIDAD CATOLICA DEL PERU	V	1	1	1	1	0	0	4	1	2	0	1	3	0.75	0
4184	56844870600	56844870600	P0017835	GOMEZ URVIOLA NILTON CESAR	UNIVERSIDAD NACIONAL MICAELA BASTIDAS DE APURIMAC	V	0	0	0	0	0	0	0	0	0	0	0	0	0	0
1115	56845616700	56845616700	P0092835	YARASCA HUANACUNE JORGE ANDRES	UNIVERSIDAD SAN IGNACIO DE LOYOLA S.A	III	4	1	0	0	1	6	12	8	3	0	0	2	0.166667	0
1993	56853664100	56853664100	P0182598	SALAS CARREÑO GUILLERMO		IV	0	2	0	0	1	1	4	4	0	0	0	4	1	0
2020	56862051600	56862051600	P0011770	RENGIFO VASQUEZ EDGARDO MANUEL	CENTRO DE INVESTIGACION BIODIVERSIDAD SOSTENIBLE BIOS	IV	2	1	3	3	0	1	10	6	2	1	0	3	0.3	0
3737	56862297000	56862297000	P0055494	VILLARÁN CONTAVALLI ALONSO MANUEL	UNIVERSIDAD DEL PACIFICO	V	2	1	0	0	0	0	3	0	2	1	0	3	1	0
3108	56866144600	56866144600	P0083386	PAMPA QUISPE NOE BENJAMIN	UNIVERSIDAD NACIONAL DE JULIACA	V	0	2	0	3	3	0	8	1	1	2	3	6	0.75	0
10401	56871182500	56871182500	P0000184	CONDEMARIN MONTEALEGRE CARLOS ENRIQUE	UNIVERSIDAD NACIONAL DE BARRANCA	VII	0	0	0	1	1	1	3	0	0	3	0	0	0	0
3683	56885847300	56885847300	P0106861	MANRIQUE LLERENA NELIDA VICTORIA	INSTITUTO GEOLOGICO MINERO Y METALURGICO	V	0	1	0	0	0	0	1	1	0	0	0	0	0	0
3906	56890967400	56890967400	P0037024	CALDERON CAHUANA DIANA LUCIA	UNIVERSIDAD NACIONAL DE INGENIERIA UNI	V	0	0	0	0	1	0	1	0	0	1	0	0	0	0
10831	56893887000	56893887000	P0029660	VALDIVIA TAPIA MARIA DEL CARMEN		VII	0	0	0	2	0	0	2	0	0	2	0	0	0	0
5968	56895810800	56895810800	P0090828	JARA ALEGRIA ELVIS OMAR	UNIVERSIDAD DE INGENIERIA Y TECNOLOGIA	VI	1	0	3	8	1	7	20	2	0	2	4	2	0.1	0
2188	56896087200	56896087200	P0003022	MEJIA MARCACUZCO JESUS ABEL	UNIVERSIDAD NACIONAL AGRARIA LA MOLINA	IV	10	2	2	1	2	2	19	1	2	2	1	0	0	0
5190	56896163500	56896163500	P0000377	GAMARRA SALAZAR ALEX MOISES	INSTITUTO DEL MAR DEL PERU	VI	0	0	0	1	0	0	1	1	0	0	0	0	0	0
3223	56896868600	56896868600	P0003778	FRANCO FEBRES FRANCISCO ENRIQUE	UNIVERSIDAD NACIONAL MAYOR DE SAN MARCOS	V	0	0	1	1	0	0	2	0	2	0	0	1	0.5	0
10458	56897131000	56897131000	P0073427	CERVANTES ZEVALLOS OCTAVIO KLAUSS	SMITHSONIAN INSTITUTION0PERU LNG	VII	0	1	0	0	0	1	2	0	0	2	0	1	0.5	0
4185	56901271600	56901271600	P0166264	MACHACA MONROY YANETH		V	0	1	0	0	1	1	3	1	1	1	0	0	0	0
10746	56902336500	56902336500	P0059973	LUQUE MAMANI EDSON FRANCISCO	UNIVERSIDAD DE LA SALLE	VII	0	1	0	0	0	0	1	1	0	0	0	0	0	0
3155	56903643100	56903643100	P0024796	LOPEZ TEJEDA EVARISTO LUCIANO	UNIVERSIDAD NACIONAL DE SAN AGUSTIN	V	3	0	2	2	2	2	11	0	0	5	6	0	0	0
3662	56903780000	56903780000	P0003854	GUTIERREZ MORENO SUSANA MONICA	UNIVERSIDAD NACIONAL MAYOR DE SAN MARCOS	V	0	0	0	0	0	2	2	0	2	0	0	2	1	0
11097	56904300800	56904300800	P0241869	OLAECHEA TORRES ALLINSON		VII	2	0	1	1	2	1	7	6	0	0	0	1	0.142857	0
3380	56909978700	56909978700	P0232325	KANTE PAPA NDIAGA MOCTAR		V	1	0	1	1	1	2	6	6	0	0	0	2	0.333333	0
10539	56911716800	56911716800	P0027285	RAMIREZ GUTIERREZ ANGEL ENRIQUE		VII	0	0	0	0	0	0	0	0	0	0	0	0	0	0
2374	56919530600	56919530600	P0013108	VELAZQUEZ CASTRO TESANIA EVA	PONTIFICIA UNIVERSIDAD CATOLICA DEL PERU	IV	2	0	1	1	1	3	8	2	1	0	3	3	0.375	0
5622	56919598300	56919598300	P0016612	RAFAEL RUTTE ROBERT RICHARD	UNIVERSIDAD NACIONAL TECNOLOGICA DE LIMA SUR 0 UNTELS	VI	0	2	2	1	1	1	7	0	0	3	4	2	0.285714	0
3388	56919783800	56919783800	P0016643	VARONA CASTILLO LUIS	UNIVERSIDAD NACIONAL DE PIURA	V	0	1	1	1	0	0	3	0	0	1	2	0	0	0
1392	56922332600	56922332600	P0087133	RIVASPLATA VARILLAS PAULA ERMILA	UNIVERSIDAD NACIONAL MAYOR DE SAN MARCOS	III	0	2	4	1	3	8	18	5	8	3	1	18	1	0
11112	56925256300	56925256300	P0085644	RAMOS MUÑOZ JORGE ALEXIS	AGP PERU S.A.C.	VII	1	0	0	0	0	0	1	0	1	0	0	0	0	0
10849	56925529000	56925529000	P0018493	MAITA AGURTO PATRICIA KARINA	UNIVERSIDAD NACIONAL MAYOR DE SAN MARCOS	VII	0	0	0	1	0	0	1	1	0	0	0	0	0	0
1277	56928077000	56928077000	P0017780	MEZA QUISPE ERICK GREGORIO	COMISION NACIONAL DE INVESTIGACION Y DESARROLLO AEROESPACIAL (CONIDA)	III	2	2	1	3	0	10	18	8	0	0	0	1	0.0555556	0
259	56928308700	56928308700	P0052133	ELERA FITZCARRALD CLAUDIA TERESA	CLINICA DELGADO ANAU	II	4	8	4	9	4	3	32	12	15	3	2	12	0.375	0
6495	56938937400	56938937400	P0019783	MEDINA RODRIGUEZ ROSARIO ALEJANDRA	INSTITUT NATIONAL DE RECHERCHE EN INFORMATIQUE ET EN AUTOMATIQUE (INRIA)	VI	1	1	2	1	0	1	6	0	1	1	1	1	0.166667	0
2395	56939065000	56939065000	P0018933	GRANDEZ RIOS JULIO MIGUEL		IV	0	0	2	3	2	12	19	8	6	3	2	4	0.210526	0
5209	56943413400	56943413400	P0012726	CORONADO JORGE MANUEL FERNANDO	UNIVERSIDAD NACIONAL DE SAN MARTÍN	VI	0	0	0	1	0	0	1	0	0	1	0	1	1	0
2168	56951179300	56951179300	P0081511	PONCE LUCERO VILARMINA	SALUD SIN LIMITES PERU	IV	0	2	1	0	1	0	4	4	0	0	0	2	0.5	0
949	56951201800	56951201800	P0283469	PINO RIOS RICARDO HUGO		II	8	8	10	5	15	16	62	32	26	3	0	36	0.580645	0
5306	56955550300	56955550300	P0052581	ORTEGA SOTOMAYOR PAUL	INSTITUTO TECGRAF DE DESENVOLVIMENTO DE SOFTWARE TÉCNICO0CIENTÍFICO	VI	0	1	0	0	1	0	2	1	0	1	0	0	0	0
6511	56960563000	56960563000	P0095334	HUAMAN AGUILAR RICARDO		VI	0	1	0	0	0	0	1	0	1	0	0	0	0	0
1737	56962729300	56962729300	P0000373	CORDOVA PAZ SOLDAN OFELIA MAGDALENA	UNIVERSIDAD PRIVADA ANTENOR ORREGO	IV	0	0	0	1	2	0	3	0	0	0	3	1	0.333333	0
10788	56964522500	56964522500	P0014929	CACERES HUAMBO ALBERTO	UNIVERSIDAD NACIONAL DE SAN AGUSTIN	VII	0	0	1	2	1	0	4	1	0	1	2	1	0.25	0
10311	56968048000	56968048000	P0262191	PERUSSET ALAIN	UNIVERSITY OF WARWICK	VII	0	0	0	1	1	2	4	2	0	1	1	4	1	0
5546	56973847600	56973847600	P0029228	VELASQUEZ CASTILLO LIA ETHEL	UNIVERSIDAD NACIONAL AGRARIA LA MOLINA	VI	1	1	0	0	1	1	4	3	0	0	1	0	0	0
2466	56974329900	56974329900	P0029416	AREDO TISNADO VICTOR JESUS	UNIVERSIDAD NACIONAL MAYOR DE SAN MARCOS	IV	3	2	1	1	2	0	9	4	2	1	1	0	0	0
601	56974452400	56974452400	P0021145	DEL AGUILA DEL AGUILA OLGUITA DEL PILAR	HOSPITAL NACIONAL EDGARDO REBAGLIATI MARTINS	II	2	3	8	4	4	4	25	14	6	2	3	1	0.04	0
1763	56986490600	56986490600	P0180262	GALVEZ GHERSI JOSE TOMAS	UNIVERSIDAD DE INGENIERIA Y TECNOLOGIA	IV	3	0	3	0	1	0	7	5	2	0	0	1	0.142857	0
6043	56986642400	56986642400	P0016045	BAQUEDANO SANTANA LAURA ESTEFANIA	UNIVERSIDAD CONTINENTAL SOCIEDAD ANONIMA CERRADA	VI	1	1	0	1	3	0	6	3	1	0	0	1	0.166667	0
1311	56989592900	56989592900	P0087104	EVANGELISTA FALCON WILFREDO	UNIVERSIDAD PERUANA CAYETANO HEREDIA	III	2	1	2	0	1	0	6	6	0	0	0	0	0	0
6428	56989941800	56989941800	P0021877	CORNEJO PACHERRES HERNAN DANIEL	DIRECCIÓN REGIONAL DE SALUD CAJAMARCA	VI	0	1	1	0	1	0	3	1	1	1	0	0	0	0
4539	56991183600	56991183600	P0017432	MORA COLQUE RENSSO VICTOR HUGO	UTEC	VI	0	2	2	1	1	1	7	0	0	1	1	0	0	0
9417	56993156900	56993156900	P0000099	MAMANI MACEDO NESTOR ADOLFO	UNIVERSIDAD NACIONAL MAYOR DE SAN MARCOS	VII	0	19	6	0	0	0	25	0	0	5	1	5	0.2	0
7657	56993878000	56993878000	P0002304	PAIRAZAMAN QUIROZ OMAR DANIEL	DIRECCION REGIONAL DE SALUD 0 CAJAMARCA	VII	0	0	0	0	0	1	1	0	0	0	1	0	0	0
6688	56993981200	56993981200	P0011023	TOMAYLLA CRUZ CIRO	UNIVERSIDAD NACIONAL DE SAN ANTONIO ABAD DEL CUSCO	VI	1	0	0	1	2	1	5	0	3	0	2	0	0	0
7771	56997420500	56997420500	P0120727	PINEDA MORAN CARMEN SELENE	UNIVERSIDAD NACIONAL SAN LUIS GONZAGA DE ICA	VII	0	0	0	0	0	1	1	0	0	1	0	0	0	0
8453	56997420500	56997420500	P0027598	OLIVOS ROSSINI LUISA MARIELLA	UNIVERSIDAD ESAN	VII	0	0	0	0	0	1	1	0	0	1	0	0	0	0
2255	57003617100	57003617100	P0027602	TUMI FIGUEROA ERNESTO NAYER	UNIVERSIDAD NACIONAL DEL ALTIPLANO PUNO	IV	0	0	1	0	0	2	3	0	0	1	1	0	0	0
2512	57004411000	57004411000	P0321515	VERA ZÚÑIGA JAVIER MAXIMILIANO		IV	1	2	3	4	2	0	12	4	5	1	0	4	0.333333	0
3562	57004767800	57004767800	P0019092	ROQUE HENRIQUEZ JOEL CHRISTIAN	UNIVERSIDAD CIENTIFICA DEL SUR S.A.C.	V	1	0	2	0	3	2	8	1	0	2	4	5	0.625	0
3534	57004838800	57004838800	P0011404	DELGADO PEREZ DORIS HILDA	UNIVERSIDAD NACIONAL MAYOR DE SAN MARCOS	V	0	1	2	2	0	1	6	1	0	1	0	1	0.166667	0
1142	57004854600	57004854600	P0005059	AQUINO ORTEGA RONALD ALBERTO	UNIVERSIDAD PERUANA DE CIENCIAS APLICADAS S.A.C	III	1	1	9	1	2	1	15	5	7	2	1	0	0	0
3109	57004874500	57004874500	P0054499	CIEZA MACEDO EDWIN CESAR	HOSPITAL NACIONAL GUILLERMO ALMENARA IRIGOYEN	V	1	4	1	1	0	1	8	2	0	3	3	0	0	0
2063	57004922900	57004922900	P0018020	DOLORES MALDONADO GANDY KERLIN		IV	0	1	3	5	1	4	14	5	3	1	3	0	0	0
11174	57004927400	57004927400	P0036531	ACEVEDO VILLAR TANIA HAYDEE	DIRECCIÓN DE REDES INTEGRADAS DE SALUD LIMA CENTRO	VII	0	1	0	0	0	0	1	1	0	0	0	0	0	0
1350	57006112600	57006112600	P0019733	CRUZ CAMACHO LEYFENG ALAN	UNIVERSIDAD NACIONAL AGRARIA LA MOLINA	III	2	2	4	0	5	1	14	8	2	3	1	5	0.357143	0
1173	57015455800	57015455800	P0024601	GONZALEZ PESTANA ADRIANA		III	3	2	3	6	1	4	19	6	9	0	4	11	0.578947	0
260	57016156500	57016156500	P0004139	DELGADO VILLANUEVA KIKO ALEXI	ASOCIACION CIVIL UNIVERSIDAD DE CIENCIAS Y HUMANIDADES UCH	Investigador Distinguido	23	8	27	32	12	1	103	1	7	22	48	23	0.223301	0
2247	57020885400	57020885400	P0040757	MIRANDA ARBULU ELENA ALEJANDRA		IV	0	1	1	4	3	0	9	6	3	0	0	2	0.222222	0
3830	57021734800	57021734800	P0046137	BALLARDO MATOS CINDY VANESSA	UNIVERSIDAD NACIONAL DEL CENTRO DEL PERU	V	0	1	0	1	2	0	4	2	0	1	1	0	0	0
3729	57021902100	57021902100	P0003346	TICONA HERRERA REGINA PAOLA	UNIVERSIDAD CATOLICA SAN PABLO	V	0	3	5	1	0	0	9	3	0	1	0	0	0	0
261	57023914500	57023914500	P0036015	GALVEZ OLORTEGUI JOSE KELVIN	VISION MONTECRISTO S.R.L.	IV	1	3	5	5	3	3	20	2	0	7	8	4	0.2	0
10310	57023961200	57023961200	P0090179	SOLANO ZAPATA FIORELA ELICENE	UNIVERSIDAD PRIVADA ANTENOR ORREGO	VII	1	0	1	0	0	0	2	0	0	1	0	0	0	0
1669	57024022100	57024022100	P0020185	VARGAS CALLA ANA MILUSKA	UNIVERSIDAD NACIONAL MAYOR DE SAN MARCOS	III	5	1	2	3	2	3	16	9	5	2	0	4	0.25	0
262	57024047600	57024047600	P0012108	TERAN HILARES RULY	UNIVERSIDAD CATOLICA DE SANTA MARIA	Investigador Distinguido	6	4	4	12	6	4	36	26	3	2	0	16	0.444444	0
10622	57024192100	57024192100	P0038337	BARDALES ORTIZ KARINA	MINISTERIO DE SALUD	VII	0	0	1	1	0	0	2	1	0	0	1	1	0.5	0
1762	57024222300	57024222300	P0018421	GALVEZ OLORTEGUI TOMAS VLADIMIR	HOSPITAL NACIONAL GUILLERMO ALMENARA IRIGOYEN	IV	2	2	2	2	1	2	11	2	0	2	6	0	0	0
1923	57027413700	57027413700	P0096073	LUST VAN ZEELAND JAN	UNIVERSIDAD RICARDO PALMA	IV	3	0	2	0	3	0	8	5	1	0	0	8	1	0
9646	57034736400	57034736400	P0231708	RODRIGUEZ SALDAÑA CHRISTIAN ALBERTO	UNIVERSIDAD CESAR VALLEJO S.A.C.	VII	0	0	0	0	1	0	1	0	0	1	0	0	0	0
2460	57035329200	57035329200	P0000414	CHAQUILLA QUILCA GUADALUPE	UNIVERSIDAD NACIONAL MICAELA BASTIDAS DE APURIMAC	IV	1	0	2	1	1	3	8	2	4	0	2	4	0.5	0
10173	57037875700	57037875700	P0010080	RAMIREZ SAENZ MANUEL ALAIN		VII	1	1	0	0	3	0	5	1	1	2	1	0	0	0
8906	57038837500	57038837500	P0088708	CELIS CASTRO CELINA VIOLETA	UNIVERSIDAD CESAR VALLEJO S.A.C.	VII	0	0	0	1	1	1	3	0	0	1	2	1	0.333333	0
2365	57041169000	57041169000	P0235214	KUSCHEL RIETZSCH KATHERINA VERÓNICA MARÍA		IV	7	7	3	2	5	1	25	3	2	6	1	9	0.36	0
5881	57044747000	57044747000	P0097872	RENGIFO CHUNGA CARLOS ENRIQUE	UNIVERSIDAD NACIONAL DE TRUJILLO	VI	0	0	1	1	1	2	5	3	1	1	0	2	0.4	0
5854	57044858400	57044858400	P0071778	GAYOSO RULLIER HENRY LUIS	UNIDAD EJECUTORA 007: MARCAHUAMACHUCO	VI	0	0	1	2	1	0	4	3	0	0	1	1	0.25	0
2443	57056466000	57056466000	P0054516	ESENARRO VALENCIA LOIDA	INST NACIONAL DE SALUD MENTAL HD0HN	IV	0	1	0	1	2	1	5	2	0	2	1	0	0	0
5810	57060428200	57060428200	P0010609	MENDOZA MUJICA GIOVANNA	INSTITUTO NACIONAL DE SALUD	VI	0	0	1	0	2	1	4	3	1	0	0	1	0.25	0
4666	57060439300	57060439300	P0026741	SALGADO LEVANO ANA CECILIA	UNIVERSIDAD MARCELINO CHAMPAGNAT	VI	3	1	1	0	0	2	7	1	0	5	1	1	0.142857	0
6496	57060492100	57060492100	P0005307	ARCE GIL ZHANDRA LIZETTE	UNIVERSIDAD CATÓLICA SANTO TORIBIO DE MOGROVEJO	VI	0	2	1	0	0	0	3	0	0	2	0	0	0	0
7797	57060496400	57060496400	P0004539	CASAS REATEGUI RUBEN	UNIVERSIDAD NACIONAL INTERCULTURAL DE LA AMAZONIA	VII	1	1	3	0	1	0	6	1	0	1	1	1	0.166667	0
6736	57060519100	57060519100	P0019407	FLORES CLAVO RENE		VI	0	0	1	0	1	1	3	2	1	0	0	3	1	0
4103	57060538200	57060538200	P0020133	FLORES LEON DIANA CAROLINA	UNIVERSIDAD PRIVADA SAN JUAN BAUTISTA SOCIEDAD ANONIMA CERRADA 0 UPSJB SAC	V	1	0	4	2	2	1	10	3	3	2	1	0	0	0
1526	57060584000	57060584000	P0044870	DAMASO MATA BERNARDO CRISTOBAL	UNIV. NAC. HERMILIO VALDIZAN HUANUCO	III	2	8	5	4	1	0	20	2	3	4	10	0	0	0
10980	57060585000	57060585000	P0104761	CIUDAD FERNANDEZ LUIS ENRIQUE	UNIVERSIDAD NACIONAL DE UCAYALI	VII	1	0	0	0	1	0	2	1	0	0	1	0	0	0
11069	57063205900	57063205900	P0036488	CARRASCO FARFAN CARLOS ANDRES	UNIVERSIDAD PRIVADA DEL NORTE SAC	VII	3	1	1	1	0	0	6	1	0	2	2	0	0	0
5817	57068484000	57068484000	P0059126	SCHWALB HELGUERO MARIA MATILDE	UNIVERSIDAD DEL PACIFICO	VI	3	0	0	0	4	0	7	1	2	2	1	2	0.285714	0
4163	57070530500	57070530500	P0112502	UCHIMA KOECKLIN KARIN HARUMI	UNIVERSIDAD CIENTIFICA DEL SUR S.A.C.	V	0	0	0	3	1	2	6	3	3	0	0	1	0.166667	0
263	57072701900	57072701900	P0047595	ROJAS SILVA MELIZA LINDSAY	UNIVERSIDAD PRIVADA DEL NORTE SAC	Investigador Distinguido	7	8	18	11	10	5	59	21	4	3	1	21	0.355932	0
716	57074174800	57074174800	P0175878	CAMA PINTO ALEJANDRO		II	2	3	3	3	5	2	18	8	6	1	2	11	0.611111	0
10862	57076845400	57076845400	P0209313	BRUNO HUAMAN ASTRID KIARA	INSTITUTO NACIONAL DE SALUD	VII	0	1	1	0	1	0	3	0	1	0	2	0	0	0
2830	57087264100	57087264100	P0321297	CADILLO BENALCAZAR JUAN JOSE	UNIVERSIDAD CIENTIFICA DEL SUR S.A.C.	V	0	3	3	1	1	1	9	7	0	1	0	2	0.222222	0
2762	57090689600	57090689600	P0427998	TAILLEFER AUDREY	IRD/UNIVERSITÉ PAUL SABATIER 0 TOULOUSE	IV	1	2	1	0	0	4	8	7	1	0	0	2	0.25	0
9216	57090727000	57090727000	P0165204	PLATERO MOREJÓN IRALMY YIPSY	UNIVERSIDAD CONTINENTAL SOCIEDAD ANONIMA CERRADA	VII	0	1	0	2	5	2	10	0	5	1	0	1	0.1	0
6452	57090916000	57090916000	P0162198	ESCOBEDO CARDENAS EDWIN JONATHAN	UNIVERSIDAD DE LIMA	VI	1	1	1	0	0	0	3	2	0	0	0	1	0.333333	0
6411	57091635700	57091635700	P0026336	PASSUNI SALDAÑA GIANNINA PAOLA	UNIVERSIDAD DE HAMBURGO	VI	0	0	2	0	0	0	2	1	0	1	0	0	0	0
6206	57093979400	57093979400	P0069816	NOLORBE PAYAHUA CHRISTIAN DEYVIS	UNIVERSIDAD CIENTIFICA DEL PERU	VI	0	1	0	2	1	0	4	3	1	0	0	0	0	0
1149	57094101100	57094101100	P0011894	FERNANDEZ MENDEZ CHRISTIAN JESUS	INSTITUTO DE INVESTIGACIONES DE LA AMAZONIA PERUANA	III	3	1	3	4	0	2	13	8	0	2	1	2	0.153846	0
4153	57094119500	57094119500	P0026353	ESTIVALS GUILLAIN		V	0	1	0	2	1	1	5	3	1	0	1	2	0.4	0
10991	57094196100	57094196100	P0097901	QUISPE ILANZO MELISA PAMELA		VII	5	1	1	3	2	2	14	0	0	1	10	1	0.0714286	0
4101	57094205100	57094205100	P0050332	FLORES VIVAR JESUS MIGUEL		V	2	1	1	0	5	0	9	2	2	1	2	2	0.222222	0
6153	57095936300	57095936300	P0010879	CHUMPITAZ AYALA GERMAN RAUL	UNIVERSIDAD NACIONAL DEL SANTA	VI	2	0	0	0	2	2	6	2	4	0	0	0	0	0
3525	57097516200	57097516200	P0051224	VARA VELA ANGEL LIDUVINO		V	0	0	2	1	4	3	10	9	0	0	0	3	0.3	0
2936	57099849700	57099849700	P0044079	VALENCIA GUEVARA JULIO CESAR	UNIVERSIDAD NACIONAL DE SAN AGUSTIN	V	1	0	0	0	1	2	4	3	1	0	0	1	0.25	0
1609	57104583400	57104583400	P0048543	MAMANI FLORES EFRACIO	UNIVERSIDAD NACIONAL JORGE BASADRE G.	III	0	1	0	0	2	7	10	6	4	0	0	6	0.6	0
625	57105046200	57105046200	P0115867	MOYA HUALLPA LUIS ANGEL	PONTIFICIA UNIVERSIDAD CATÓLICA DEL PERÚ	II	2	5	5	3	4	6	25	17	2	1	0	12	0.48	1
2717	57110397600	57110397600	P0050928	LLONTOP CORNEJO EDGAR ENRIQUE	CENTRO DE QUIMICA MEDICA 0 UNICAMP	IV	1	1	1	2	0	2	7	7	0	0	0	0	0	0
2081	57120075200	57120075200	P0019384	NAVARRO MAMANI DENNIS ALEXANDER	UNIVERSIDAD NACIONAL MAYOR DE SAN MARCOS	IV	3	1	1	1	3	1	10	4	0	4	2	1	0.1	0
1288	57126447500	57126447500	P0015459	SILVA DIAZ HEBER	UNIVERSIDAD DE SAN MARTIN DE PORRES	III	3	4	4	5	4	2	22	0	2	5	9	8	0.363636	0
4770	57126909200	57126909200	P0001612	WILLEMS BRAM LEO	UNIVERSIDAD PERUANA CAYETANO HEREDIA	VI	2	3	0	1	1	1	8	3	0	3	0	0	0	0
11051	57127205300	57127205300	P0012981	VILLANUEVA MANSILLA EDUARDO ENRIQUE	PONTIFICIA UNIVERSIDAD CATOLICA DEL PERU	VII	0	2	0	0	1	1	4	2	1	0	0	2	0.5	0
3884	57131158200	57131158200	P0010542	BARRON PASTOR HELI JAIME	UNIVERSIDAD NACIONAL MAYOR DE SAN MARCOS	V	0	1	0	2	0	2	5	0	2	2	1	1	0.2	0
6076	57133143300	57133143300	P0037334	LOAIZA SALAZAR CHRISTIAN RICARDO	UNIVERSIDAD NACIONAL MAYOR DE SAN MARCOS	VI	2	1	0	0	2	0	5	1	2	2	0	3	0.6	0
1401	57142113600	57142113600	P0018896	DAMIAN PARIZACA LANDY ALEXANDER		III	3	5	4	2	2	0	16	0	11	5	0	10	0.625	0
9678	57142220600	57142220600	P0204054	DEZA FIGUEROA MANUEL ARTURO	UNIVERSIDAD DE INGENIERIA Y TECNOLOGIA	VII	2	0	0	4	0	0	6	2	0	0	0	0	0	0
[truncated: 7,653 more rows]
